# Supplementary material for: Leaf-residing Methylobacterium species fix nitrogen and promote biomass and seed production in Jatropha curcas
Source: Biotechnol Biofuels. 2015 Dec 21;8:222. doi: 10.1186/s13068-015-0404-y (PMC4687150; doi:10.1186/s13068-015-0404-y)
Supplement: Supplementary file 3 — 10.1186/s13068-015-0404-y Complete table of taxonomic units (strains) derived from surface sterilized Jatropha tissues. Table includes, strains, cultivars, plant tissue, growth media, close relatives, pairwise similarity, class, GenBank ID number, nifH positive, endoglucanase and N-fixing activity. *EzBioCloud software to identify closely related type strains (Kim et al., 2012). The media 869, R2A and King’S B medium used for isolation of heterotrophic bacteria; AMS medium used for isolation of methylotrophic bacteria; N-free semisolid used for isolation of diazotrophic bacteria. [file 13068_2015_404_MOESM3_ESM.xlsx]

## Sheet: Table S1
Additional file 3: Table S1. List of isolated strains, cultivars, growth media, close relatives, pairwise similarity, class, accession numbers, endoglucanase and N-fixing activity. *EzBioCloud software to identify closely related type strains (Kim et al., 2012). The media 869, R2A and King’S B medium used for isolation of heterotrophic bacteria; AMS medium used for isolation of methylotrophic bac…
Strain name	Cultivar1	Plant tissue	Medium	Type strains-Hit* (Accession numbers)	Sequence pairwise similarity (No. of nucleotide, bp)	Class	Accession numbers	nifH positive2	AR- activity3	Endo -glucanase4
L1-1	KE1-29	Leaf	AMS	Enterobacter oryzae Ola 51 (EF488759)	99.86 (1407)	γ-Proteobacteria	JQ659304	+	41	-
L1-2	KE1-29	Leaf	AMS	Methylobacterium populi BJ001(T) (CP001029)	99.56 (1370)	α-Proteobacteria	JQ659305	+	3.13	-
L1-3	KE1-29	Leaf	AMS	Methylobacterium radiotolerans JCM 2831 (CP001001)	99.63 (1405)	α-Proteobacteria	JQ659306	+	109.66	-
L1-15	KE1-29	Leaf	R2A	Methylobacterium komagatae 002-079 (AB252201)	98.60 (1391)	α-Proteobacteria	JQ659307	+	nd	-
L1-16	KE1-29	Leaf	R2A	Methylobacterium radiotolerans JCM 2831 (CP001001)	99.56 (1361)	α-Proteobacteria	JQ659308	+	114.12	-
L1-101	KE1-29	Leaf	KB	Micrococcus endophyticus YIM 56238(T) (EU005372)	99.56 (1377)	Actinobacteria	JQ659309	-	-	-
L2-4	KE1-30	Leaf	AMS	Methylobacterium radiotolerans JCM 2831 (CP001001)	98.99 (1354)	α-Proteobacteria	JQ659310	+	634.53	+
L2-4-1	KE1-30	Leaf	AMS	Methylobacterium radiotolerans JCM 2831 (CP001001)	99.85 (1410)	α-Proteobacteria	JQ659311	+	1.83	+
L2-17	KE1-30	Leaf	R2A	Methylobacterium radiotolerans JCM 2831 (CP001001)	99.85 (1350)	α-Proteobacteria	JQ659312	+	0.59	-
L2-76	KE1-30	Leaf	KB	Methylobacterium populi BJ001T (CP001029)	100 (1339)	α-Proteobacteria	JQ659313	+	272.2	-
L2-602	KE1-30	Leaf	869M	Staphylococcus hominis GTC 1228 (AB233326)	99.86 (1402)	Firmicutes	JQ659314	-	-	-
L2-755	KE1-30	Leaf	Baz	Methylobacterium radiotolerans JCM 2831 (CP001001)	99.93 (1343)	α-Proteobacteria	JQ659315	+	146.69	-
L3-5	KE1-31	Leaf	AMS	Methylobacterium populi BJ001T (CP001029)	99.7 (1363)	α-Proteobacteria	JQ659316	+	nd	-
L3-18	KE1-31	Leaf	R2A	Tatumella morbirosei LMG 23360(T) EU344769	96.99 (1406)	γ-Proteobacteria	JQ659317	-	-	-
L3-19	KE1-31	Leaf	R2A	Pantoea gaviniae A18/07(T)GQ367483	98.99 (1322)	γ-Proteobacteria	JQ659318	+	-	+++
L3-20	KE1-31	Leaf	R2A	Xanthomonas cynarae CFBP 4188(T) AF208315	99.21 (1400)	γ-Proteobacteria	JQ659319	-	-	+++
L3-21	KE1-31	Leaf	R2A	Curtobacterium citreum DSM 20528(T)X77436	99.76 (1383)	Actinobacteria	JQ659320	-	1.21	-
L3-22	KE1-31	Leaf	R2A	Curtobacterium citreum DSM 20528(T) X77436	99.78 (1374)	Actinobacteria	JQ659321	-	14.09	-
L3-77	KE1-31	Leaf	KB	Pantoea gaviniae A18/07(T)GQ367483	98.59 (1377)	γ-Proteobacteria	JQ659322	+	-	-
L3-78	KE1-31	Leaf	KB	Curtobacterium luteum DSM 20542(T)X77437	99.93 (1366)	Actinobacteria	JQ659323	-	26.2	++
L3-101	KE1-31	Leaf	KB	Micrococcus endophyticus YIM 56238(T) (EU005372)	99.56 (1406)	Actinobacteria	JQ659324	-	-	-
L3-118	KE1-31	Leaf	KB	Flavobacterium oceanosedimentum ATCC 31317 (EF592577)	99.77 (1315)	Actinobacteria	JQ659325	-	-	-
L3-145	KE1-31	Leaf	869M	Methylobacterium aminovorans JCM 8240(T) AB175629	99.05 (1366)	α-Proteobacteria	JQ659326	+	nd	-
L3-146	KE1-31	Leaf	869M	Bhargavaea cecembensis DSE10(T) AM286423	99.79 (1421)	Firmicutes	JQ659327	-	-	-
L3-147	KE1-31	Leaf	869M	Tatumella morbirosei LMG 23360(T) EU344769	96.93 (1411)	γ-Proteobacteria	JQ659328	-	-	-
L3-148	KE1-31	Leaf	869M	Pantoea gaviniae A18/07(T)GQ367483	98.90 (1320)	γ-Proteobacteria	JQ659329	+	-	+++
L3-149	KE1-31	Leaf	869M	Sphingomonas sanguinis IFO 13937(T) D13726	99.55 (1347)	α-Proteobacteria	JQ659330	+	34.66	-
L3-176	KE1-31	Leaf	869M	Tatumella morbirosei LMG 23360(T) EU344769	96.92 (1405)	γ-Proteobacteria	JQ659331	-	-	-
L3-178	KE1-31	Leaf	869M	Pantoea gaviniae A18/07(T) GQ367483	99.24 (1320)	γ-Proteobacteria	JQ659332	+	-	+++
L3-179	KE1-31	Leaf	869M	Tatumella morbirosei LMG 23360(T) EU344769	96.84 (1378)	γ-Proteobacteria	JQ659333	-	-	-
L3-213	KE1-31	Leaf	AMS	Methylobacterium komagatae 002-079(T) AB252201	98.55 (1421)	α-Proteobacteria	JQ659334	+	nd	-
L3-214	KE1-31	Leaf	AMS	Methylobacterium komagatae 002-079(T) AB252201	98.39 (1432)	α-Proteobacteria	JQ659335	+	nd	-
L3-215	KE1-31	Leaf	AMS	Methylobacterium suomiense NCIMB 13778(T)	98.52 (1421)	α-Proteobacteria	JQ659336	+	nd	-
L3-216	KE1-31	Leaf	AMS	Methylobacterium populi BJ001(T) CP001029	100 (1438)	α-Proteobacteria	JQ659337	+	3.03	-
L3-216-1	KE1-31	Leaf	AMS	Methylobacterium populi BJ001(T) CP001029	100 (1421)	α-Proteobacteria	JQ659338	+	1.97	-
L3-603	KE1-31	Leaf	869M	Tatumella morbirosei LMG 23360(T) EU344769	97.05 (1405)	γ-Proteobacteria	JQ659339	-	-	-
L3-608-1	KE1-31	Leaf	869M	Tatumella morbirosei LMG 23360(T) EU344769	96.88 (1411)	γ-Proteobacteria	JQ659340	-	-	-
L3-773	KE1-31	Leaf	Nfb	Methylobacterium radiotolerans JCM 2831(T) CP001001	99.56 (1370)	α-Proteobacteria	JQ659341	+	111.6	-
L3-774	KE1-31	Leaf	Nfb	Methylobacterium populi BJ001(T) CP001029	100 (1338)	α-Proteobacteria	JQ659342	+	2.19	-
L4-123	B1-1	Leaf	KB	Pantoea stewartii subsp. indologenes LMG 2632(T) Y13251	99.89 (1307)	γ-Proteobacteria	JQ659343	+	0.32	-
L4-287	B1-1	Leaf	869M	Sphingomonas sanguinis IFO 13937(T) D13726	97.35 (1361)	α-Proteobacteria	JQ659344	+	7.67	-
L4-288	B1-1	Leaf	869M	Sphingomonas sanguinis IFO 13937(T) D13726	99.55 (1341)	α-Proteobacteria	JQ659345	+	32.86	-
L4-290	B1-1	Leaf	869M	Kocuria koreensis P31(T) FJ607312	98.66 (1422)	Actinobacteria	JQ659346	-	-	-
L4-291	B1-1	Leaf	869M	Methylobacterium populi BJ001(T) CP001029	100 (1390)	α-Proteobacteria	JQ659347	+	98.81	-
L4-291-1	B1-1	Leaf	869M	Methylobacterium populi BJ001(T) CP001029	100 (1358)	α-Proteobacteria	JQ659348	+	19.41	-
L4-292	B1-1	Leaf	869M	Methylobacterium populi BJ001(T) CP001029	100 (1360)	α-Proteobacteria	JQ659349	+	105	-
L4-292-1	B1-1	Leaf	869M	Methylobacterium populi BJ001(T) CP001029	100 (1348)	α-Proteobacteria	JQ659350	+	3.29	-
L4-293	B1-1	Leaf	869M	Microbacterium testaceum DSM 20166(T) X77445	99.36 (1402)	Actinobacteria	JQ659351	+	-	+++
L4-294	B1-1	Leaf	869M	Microbacterium testaceum DSM 20166(T) X77445	99.36 (1377)	Actinobacteria	JQ659352	+	-	-
L4-295	B1-1	Leaf	869M	Corynebacterium singulare CCUG 37330(T)	99.15 (1372)	Actinobacteria	JQ659353	-	-	-
L4-300	B1-1	Leaf	869M+P	Microbacterium testaceum DSM 20166(T) X77445	98.84 (1391)	Actinobacteria	JQ659354	+	-	+++
L4-301	B1-1	Leaf	R2A	Methylobacterium thiocyanatum DSM 11490(T) AB175646	99.54 (1353)	α-Proteobacteria	JQ659355	+	nd	-
L4-302	B1-1	Leaf	KB	Pseudomonas parafulva AJ 2129(T) AB060132	99.43 (1401)	γ-Proteobacteria	JQ659356	+	-	-
L4-307	B1-1	Leaf	AMS	Microbacterium testaceum DSM 20166(T) X77445	98.79 (1339)	Actinobacteria	JQ659357	+	-	+++
L4-310	B1-1	Leaf	AMS+P	Methylobacterium gregans 002-074(T) AB252200	99.62 (1357)	α-Proteobacteria	JQ659358	+	nd	-
L4-310-1	B1-1	Leaf	AMS+P	Methylobacterium gregans 002-074(T) AB252200	99.62 (1342)	α-Proteobacteria	JQ659359	+	nd	-
L4-311	B1-1	Leaf	AMS+P	Rhizobium borbori DN316(T) EF125187	97.51 (1369)	α-Proteobacteria	JQ659360	+	nd	+++
L4-316	B1-1	Leaf	KB	Sphingomonas sanguinis IFO 13937(T) D13726	99.53 (1369)	α-Proteobacteria	JQ659361	+	6.01	+++
L4-316-1	B1-1	Leaf	KB	Sphingomonas sanguinis IFO 13937(T) D13726	99.53 (1413)	α-Proteobacteria	JQ659362	+	2	-
L4-317	B1-1	Leaf	KB	Sphingomonas sanguinis IFO 13937(T) D13726	99.55 (1340)	α-Proteobacteria	JQ659363	+	1.61	-
L4-604	B1-1	Leaf	KB	Pantoea eucrina LMG 2781(T) EU216736	97.24 (1252)	γ-Proteobacteria	JQ659364	+	0.39	-
L4-613	B1-1	Leaf	KB	Micrococcus yunnanensis YIM 65004(T) FJ214355	100 (1390)	actinobacteria	JQ659365	-	-	-
L4-730	B1-1	Leaf	Nfb	Sphingomonas sanguinis IFO 13937(T) D13726	99.55 (1340)	α-Proteobacteria	JQ659366	+	44.6	+
L5-285	B1-2	Leaf	869M	Staphylococcus hominis GTC 1228(T) AB233326	99.79 (1414)	Firmicutes	JQ659367	-	-	-
L5-312	B1-2	Leaf	AMS+P	Methylobacterium radiotolerans JCM 2831(T)	99.71 (1366)	α-Proteobacteria	JQ659368	+	33.7	-
L5-313	B1-2	Leaf	AMS+P	Pseudomonas psychrotolerans C36(T) AJ575816	99.72 (1463)	γ-Proteobacteria	JQ659369	+	1.91	++
L5-610	B1-2	Leaf	KB	Pantoea eucrina LMG 2781(T) EU216736	97.32 (1254)	γ-Proteobacteria	JQ659370	+	33.18	-
L5-731	B1-2	Leaf	Nfb	Methylobacterium komagatae 002-079(T) AB252201	98.46 (1425)	α-Proteobacteria	JQ659371	+	56.37	-
L6-103	B1-9	Leaf	R2A	Curtobacterium luteum DSM 20542(T) X77437	99.85 (1429)	Actinobacteria	JQ659372	-	0.18	-
L6-296	B1-9	Leaf	869M+P	Sphingomonas phyllosphaerae FA2(T) AY453855	99.36 (1406)	α-Proteobacteria	JQ659373	+	-	-
L6-297	B1-9	Leaf	869M+P	Aurantimonas ureilytica 5715S-12(T) DQ883810	97.17 (1340)	α-Proteobacteria	JQ659374	-	-	-
L6-299	B1-9	Leaf	869M+P	Methylobacterium thiocyanatum DSM 11490(T) AB175646	99.63 (1364)	α-Proteobacteria	JQ659375	+	nd	-
L6-303	B1-9	Leaf	869M+P	Sphingomonas yabuuchiae GTC 868(T) AB071955	99.26 (1358)	α-Proteobacteria	JQ659376	-	12.12	++
L6-304	B1-9	Leaf	R2A	Methylobacterium radiotolerans JCM 2831(T) CP001001	99.92 (1433)	α-Proteobacteria	JQ659377	+	3.01	-
L6-304-1	B1-9	Leaf	R2A	Methylobacterium radiotolerans JCM 2831(T) CP001001	99.92 (1404)	α-Proteobacteria	JQ659378	+	2.65	-
L6-305	B1-9	Leaf	R2A	Methylobacterium populi BJ001(T) CP001029	99.56 (1363)	α-Proteobacteria	JQ659379	+	67.85	-
L6-305-1	B1-9	Leaf	R2A	Methylobacterium populi BJ001(T) CP001029	99.56 (1335)	α-Proteobacteria	JQ659380	+	16.56	-
L6-306	B1-9	Leaf	R2A	Methylobacterium populi BJ001(T) CP001029	99.93 (1380)	α-Proteobacteria	JQ659381	+	106.24	-
L6-306-1	B1-9	Leaf	R2A	Methylobacterium populi BJ001(T) CP001029	99.93 (1350)	α-Proteobacteria	JQ659382	+	80.03	-
L6-308	B1-9	Leaf	AMS	Methylobacterium radiotolerans JCM 2831(T) CP001001	100 (1352)	α-Proteobacteria	JQ659383	+	0.05	-
L6-309	B1-9	Leaf	AMS	Methylobacterium suomiense NCIMB 13778(T) AB175645	98.79 (1419)	α-Proteobacteria	JQ659384	+	nd	-
L6-309-1	B1-9	Leaf	AMS	Methylobacterium suomiense NCIMB 13778(T) AB175646	98.79 (1399)	α-Proteobacteria	JQ659385	-	nd	-
L6-314	B1-9	Leaf	AMS+P	Methylobacterium populi BJ001(T) CP001029	99.93 (1403)	α-Proteobacteria	JQ659386	+	94.11	-
L6-314-1	B1-9	Leaf	AMS+P	Methylobacterium populi BJ001(T) CP001030	99.93 (1391)	α-Proteobacteria	JQ659387	+	0.33	-
L6-315	B1-9	Leaf	AMS+P	Methylobacterium radiotolerans JCM 2831(T) CP001001	99.93 (1391)	α-Proteobacteria	JQ659388	+	3.16	-
L6-315-1	B1-9	Leaf	AMS+P	Methylobacterium radiotolerans JCM 2831(T) CP001001	99.93 (1391)	α-Proteobacteria	JQ659389	+	4.62	-
L6-317	B1-9	Leaf	KB	Tatumella morbirosei LMG 23360(T) EU344769	96.86 (1413)	γ-Proteobacteria	JQ659390	-	-	-
L6-318	B1-9	Leaf	KB	Methylobacterium populi BJ001(T) CP001029	99.93 (1440)	α-Proteobacteria	JQ659391	+	0.13	-
L6-318-1	B1-9	Leaf	KB	Kocuria koreensis P31(T) FJ607312	99.93 (1397)	Actinobacteria	JQ659392	-	-	-
L6-319	B1-9	Leaf	KB	Kocuria koreensis P31(T) FJ607313	100 (1422)	Actinobacteria	JQ659393	-	-	-
L6-319-1	B1-9	Leaf	KB	Kocuria koreensis P31(T) FJ607314	99.93 (1407)	Actinobacteria	JQ659394	-	-	-
L6-320	B1-9	Leaf	KB	Microbacterium testaceum DSM 20166(T) X77445	99.34 (1364)	Actinobacteria	JQ659395	+	-	+++
L6-321	B1-9	Leaf	KB	Kocuria koreensis P31(T) FJ607312	99.86 (1405)	Actinobacteria	JQ659396	-	-	-
L6-608	B1-9	Leaf	869M	Staphylococcus hominis GTC 1228(T) AB233326	99.86 (1405)	Firmicutes	JQ659397	-	-	-
L6-611	B1-9	Leaf	KB	Tatumella morbirosei LMG 23360(T) EU344769	97.14 (1400)	γ-Proteobacteria	JQ659398	-	-	-
L6-732	B1-9	Leaf	Nfb	Microbacterium testaceum DSM 20166(T) X77445	99.35 (1395)	Actinobacteria	JQ659399	+	-	+++
L6-733	B1-9	Leaf	Nfb	Methylobacterium radiotolerans JCM 2831(T) CP001001	99.92 (1415)	α-Proteobacteria	JQ659400	-	nd	+
L6-733-1	B1-9	Leaf	Nfb	Methylobacterium radiotolerans JCM 2831(T) CP001002	99.92 (1400)	α-Proteobacteria	JQ659401	+	3.68	-
L7-102	KB-25	Leaf	869M	Pantoea stewartii subsp. indologenes LMG 2632(T) Y13251	99.82 (1342)	γ-Proteobacteria	JQ659402	+	36.72	-
L7-438	KB-25	Leaf	KB	Methylobacterium komagatae 002-079(T) AB252201	98.58 (1338)	α-Proteobacteria	JQ659403	+	nd	-
L7-439	KB-25	Leaf	KB	Microbacterium testaceum DSM 20166(T) X77445	98.84 (1385)	Actinobacteria	JQ659404	+	-	+++
L7-440	KB-25	Leaf	KB	Microbacterium testaceum DSM 20166(T) X77446	98.50 (1361)	Actinobacteria	JQ659405	+	-	+++
L7-441	KB-25	Leaf	KB	Curtobacterium luteum DSM 20542(T) X77437	99.93 (1374)	Actinobacteria	JQ659406	-	2.69	+++
L7-442	KB-25	Leaf	KB	Methylobacterium variabile GR3(T) AJ851087	98.96 (1395)	α-Proteobacteria	JQ659407	+	nd	-
L7-442-1	KB-25	Leaf	KB	Methylobacterium variabile GR3(T) AJ851088	98.96 (1374)	α-Proteobacteria	JQ659408	+	nd	-
L7-443	KB-25	Leaf	KB	Microbacterium testaceum DSM 20166(T) X77445	98.84 (1415)	Actinobacteria	JQ659409	+	-	++
L7-445	KB-25	Leaf	KB	Aurantimonas ureilytica 5715S-12(T) DQ883810	97.27 (1368)	α-Proteobacteria	JQ659410	-	-	-
L7-453	KB-25	Leaf	KB+P	Sphingomonas panni C52(T) AJ575818	98.11 (1377)	α-Proteobacteria	JQ659411	+	-	-
L7-453-1	KB-25	Leaf	KB+P	Sphingomonas panni C52(T) AJ575819	98.18 (1381)	α-Proteobacteria	JQ659412	+	-	-
L7-454	KB-25	Leaf	KB+P	Methylobacterium radiotolerans JCM 2831(T) CP001001	100 (1407)	α-Proteobacteria	JQ659413	+	106.19	-
L7-455	KB-25	Leaf	KB+P	Microbacterium testaceum DSM 20166(T) X77445	98.84 (1426)	Actinobacteria	JQ659414	+	-	-
L7-455-1	KB-25	Leaf	KB+P	Microbacterium testaceum DSM 20166(T) X77446	98.86 (1400)	Actinobacteria	JQ659415	+	-	-
L7-456	KB-25	Leaf	KB+P	Aurantimonas ureilytica 5715S-12(T) DQ883810	97.48 (1367)	α-Proteobacteria	JQ659416	-	-	-
L7-466	KB-25	Leaf	R2A	Methylobacterium platani PMB02(T) EF426729	98.34 (1313)	α-Proteobacteria	JQ659417	+	nd	-
L7-466-1	KB-25	Leaf	R2A	Methylobacterium platani PMB02(T) EF426730	98.34 (1313)	α-Proteobacteria	JQ659418	+	nd	-
L7-467	KB-25	Leaf	R2A	Aurantimonas ureilytica 5715S-12(T) DQ883810	95.67 (1362)	α-Proteobacteria	JQ659419	-	-	-
L7-468	KB-25	Leaf	R2A	Microbacterium testaceum DSM 20166(T) X77445	98.28 (1403)	Actinobacteria	JQ659420	+	-	++
L7-469	KB-25	Leaf	R2A	Sphingomonas sanguinis IFO 13937(T) D13726	97.47 (1352)	α-Proteobacteria	JQ659421	+	85.54	+++
L7-470	KB-25	Leaf	R2A	Methylobacterium suomiense NCIMB 13778(T) AB175645	98.52 (1403)	α-Proteobacteria	JQ659422	+	nd	-
L7-470-1	KB-25	Leaf	R2A	Methylobacterium suomiense NCIMB 13778(T) AB175646	98.52 (1387)	α-Proteobacteria	JQ659423	+	nd	-
L7-471	KB-25	Leaf	R2A	Microbacterium testaceum DSM 20166(T) X77445	98.75 (1333)	actinobacteria	JQ659424	+	-	-
L7-473	KB-25	Leaf	R2A	Methylobacterium populi BJ001(T) CP001029	100 (1421)	α-Proteobacteria	JQ659425	+	81.47	-
L7-473-1	KB-25	Leaf	R2A	Methylobacterium populi BJ001(T) CP001030	100 (1404)	α-Proteobacteria	JQ659426	+	1.81	-
L7-474	KB-25	Leaf	R2A	Methylobacterium populi BJ001(T) CP001031	100 (1369)	α-Proteobacteria	JQ659427	+	3.69	-
L7-482	KB-25	Leaf	869M+P	Curtobacterium citreum DSM 20528(T) X77436	99.78 (1372)	Actinobacteria	JQ659428	-	26.12	+
L7-483	KB-25	Leaf	869M+P	Williamsia serinedens IMMIB SR-4(T) AM283464	99.35 (1384)	Actinobacteria	JQ659429	-	-	-
L7-484	KB-25	Leaf	869M+P	Aurantimonas ureilytica 5715S-12(T) DQ883810	95.74 (1363)	α-Proteobacteria	JQ659430	-	-	-
L7-485	KB-25	Leaf	869M	Sphingomonas sanguinis IFO 13937(T) D13726	97.46 (1413)	α-Proteobacteria	JQ659431	+	88.6	+++
L7-486	KB-25	Leaf	869M	Methylobacterium radiotolerans JCM 2831(T) CP001001	100 (1427)	α-Proteobacteria	JQ659432	+	81.56	-
L7-486-1	KB-25	Leaf	869M	Methylobacterium radiotolerans JCM 2831(T) CP001002	100 (1409)	α-Proteobacteria	JQ659433	+	9.39	-
L7-487	KB-25	Leaf	869M	Methylobacterium komagatae 002-079(T) AB252201	98.66 (1408)	α-Proteobacteria	JQ659434	+	134.44	-
L7-487-1	KB-25	Leaf	869M	Methylobacterium komagatae 002-079(T) AB252202	98.66 (1378)	α-Proteobacteria	JQ659435	+	nd	-
L7-488	KB-25	Leaf	869M	Methylobacterium radiotolerans JCM 2831(T) CP001001	100 (1428)	α-Proteobacteria	JQ659436	+	2.13	-
L7-488-1	KB-25	Leaf	869M	Methylobacterium radiotolerans JCM 2831(T) CP001002	100 (1327)	α-Proteobacteria	JQ659437	+	3.26	-
L7-490	KB-25	Leaf	869M	Microbacterium arborescens DSM 20754(T) X77443	99.86 (1432)	Actinobacteria	JQ659438	+	-	+++
L7-493	KB-25	Leaf	869M	Aurantimonas ureilytica 5715S-12(T) DQ883810	93.84 (1354)	α-Proteobacteria	JQ659439	-	-	-
L7-507	KB-25	Leaf	AMS+P	Methylobacterium radiotolerans JCM 2831(T) CP001001	100 (1377)	α-Proteobacteria	JQ659440	+	79.95	-
L7-507-1	KB-25	Leaf	AMS+P	Methylobacterium radiotolerans JCM 2831(T) CP001002	100 (1414)	α-Proteobacteria	JQ659441	+	1.31	-
L7-509	KB-25	Leaf	AMS+P	Microbacterium testaceum DSM 20166(T) X77445	98.83 (1372)	Actinobacteria	JQ659442	+	-	-
L7-510	KB-25	Leaf	AMS+P	Sphingomonas phyllosphaerae FA2(T) AY453855	99.34 (1441)	α-Proteobacteria	JQ659443	+	-	-
L7-511	KB-25	Leaf	AMS+P	Methylobacterium hispanicum GP34(T) AJ635304	99.13 (1318)	α-Proteobacteria	JQ659444	+	nd	-
L7-511-1	KB-25	Leaf	AMS+P	Methylobacterium hispanicum GP34(T) AJ635305	99.13 (1307)	α-Proteobacteria	JQ659445	+	nd	-
L7-512	KB-25	Leaf	AMS+P	Sphingomonas phyllosphaerae FA2(T) AY453855	99.46 (1428)	α-Proteobacteria	JQ659446	+	-	-
L7-513	KB-25	Leaf	AMS	Methylobacterium populi BJ001(T) CP001029	100 (1406)	α-Proteobacteria	JQ659447	+	81.48	-
L7-513-1	KB-25	Leaf	AMS	Methylobacterium populi BJ001(T) CP001030	100 (1403)	α-Proteobacteria	JQ659448	+	2.26	-
L7-514	KB-25	Leaf	AMS	Sphingomonas phyllosphaerae FA2(T) AY453855	98.25 (1372)	α-Proteobacteria	JQ659449	+	-	-
L7-515	KB-25	Leaf	AMS	Methylobacterium radiotolerans JCM 2831(T) CP001001	99.56 (1368)	α-Proteobacteria	JQ659450	+	223.3	-
L7-516	KB-25	Leaf	AMS	Sphingomonas oligophenolica JCM 12082(T) AB018439	95.92 (1348)	α-Proteobacteria	JQ659451	+	-	-
L7-571	KB-25	Leaf	AMS	Methylobacterium populi BJ001(T) CP001029	99.93 (1409)	α-Proteobacteria	JQ659452	+	1.84	-
L7-617	KB-25	Leaf	KB	Micrococcus yunnanensis YIM 65004(T) FJ214355	100 (1412)	Actinobacteria	JQ659453	-	-	-
L7-747	KB-25	Leaf	Nfb	Methylobacterium radiotolerans JCM 2831(T) CP001001	99.56 (1369)	α-Proteobacteria	JQ659454	+	26.63	-
L7-748	KB-25	Leaf	Nfb	Pantoea anthophila LMG 2558(T) EF688010	99.63 (1424)	γ-Proteobacteria	JQ659455	+	-	++
L7-780	KB-25	Leaf	Nfb	Pantoea anthophila LMG 2558(T) EF688010	100 (1337)	γ-Proteobacteria	JQ659456	+	-	+++
L8-442-2	KB-26	Leaf	KB	Methylobacterium radiotolerans JCM 2831(T) CP001001	99.27 (1441)	α-Proteobacteria	JQ659457	+	0.32	-
L8-444	KB-26	Leaf	KB	Pantoea anthophila LMG 2558(T) EF688010	99.64 (1424)	γ-Proteobacteria	JQ659458	+	-	-
L8-457	KB-26	Leaf	KB+P	Pantoea anthophila LMG 2558(T) EF688011	99.61 (1360)	γ-Proteobacteria	JQ659459	+	-	+++
L8-458	KB-26	Leaf	KB+P	Rhizobium mesosinicum CCBAU 25010(T) DQ100063	99.69 (1347)	α-Proteobacteria	JQ659460	+	nd	+
L8-459	KB-26	Leaf	KB+P	Methylobacterium aquaticum GR16(T) AJ635303	98.81 (1407)	α-Proteobacteria	JQ659461	+	16.37	-
L8-459-1	KB-26	Leaf	KB+P	Methylobacterium aquaticum GR16(T) AJ635304	98.81 (1407)	α-Proteobacteria	JQ659462	+	nd	-
L8-475	KB-26	Leaf	R2A	Methylobacterium radiotolerans JCM 2831(T) CP001001	99.92 (1419)	α-Proteobacteria	JQ659463	+	1.91	-
L8-475-1	KB-26	Leaf	R2A	Methylobacterium radiotolerans JCM 2831(T) CP001002	99.92 (1419)	α-Proteobacteria	JQ659464	+	12.14	-
L8-476	KB-26	Leaf	R2A	Methylobacterium komagatae 002-079(T) AB252201	98.09 (1414)	α-Proteobacteria	JQ659465	+	nd	-
L8-476-1	KB-26	Leaf	R2A	Methylobacterium komagatae 002-079(T) AB252202	98.09 (1414)	α-Proteobacteria	JQ659466	+	nd	-
L8-477	KB-26	Leaf	R2A	Staphylococcus hominis GTC 1228(T) AB233326	99.71 (1400)	Firmicutes	JQ659467	-	-	-
L8-491	KB-26	Leaf	869M	Methylobacterium radiotolerans JCM 2831(T) CP001001	100 (1416)	α-Proteobacteria	JQ659468	+	1.41	-
L8-492	KB-26	Leaf	869M	Sphingomonas sanguinis IFO 13937(T) D13726	97.39 (1405)	α-Proteobacteria	JQ659469	+	0.69	+++
L8-494	KB-26	Leaf	869M	Mycobacterium gilvum ATCC 43909(T) X81996	99.70 (1423)	Actinobacteria	JQ659470	+	-	-
L8-496	KB-26	Leaf	869M	Methylobacterium gregans 002-074(T) AB252200	99.59 (1354)	α-Proteobacteria	JQ659471	+	nd	+++
L8-499	KB-26	Leaf	869M	Aurantimonas ureilytica 5715S-12(T) DQ883810	97.46 (1360)	α-Proteobacteria	JQ659472	-	-	-
L8-500	KB-26	Leaf	869M+P	Methylobacterium aquaticum GR16(T) AJ635303	99.46 (1403)	α-Proteobacteria	JQ659473	+	27.83	-
L8-501	KB-26	Leaf	869M+P	Methylobacterium aquaticum GR16(T) AJ635304	98.81 (1415)	α-Proteobacteria	JQ659474	+	nd	-
L8-502	KB-26	Leaf	AMS+P	Methylobacterium radiotolerans JCM 2831(T) CP001001	99.92 (1419)	α-Proteobacteria	JQ659475	+	3.94	-
L8-504	KB-26	Leaf	AMS+P	Methylobacterium populi BJ001(T) CP001029	99.63 (1360)	α-Proteobacteria	JQ659476	+	9.98	-
L8-517	KB-26	Leaf	AMS	Methylobacterium radiotolerans JCM 2831(T) CP001001	99.93 (1437)	α-Proteobacteria	JQ659477	+	84.65	-
L8-749	KB-26	Leaf	Nfb	Pseudomonas psychrotolerans C36(T) AJ575816	99.71 (1446)	γ-Proteobacteria	JQ659478	+	33.7	+
L8-750	KB-26	Leaf	Nfb	Sphingomonas hankookensis ODN7(T) FJ194436	99.03 (1398)	α-Proteobacteria	JQ659479	+	-	+++
L8-751	KB-26	Leaf	Nfb	Curtobacterium luteum DSM 20542(T) X77437	99.93 (1433)	Actinobacteria	JQ659480	-	21.38	+++
L8-752	KB-26	Leaf	Nfb	Sphingomonas panni C52(T) AJ575818	99.03 (1379)	α-Proteobacteria	JQ659481	+	-	+++
L8-772	KB-26	Leaf	Nfb	Pseudomonas psychrotolerans C36(T) AJ575816	99.43 (1451)	γ-Proteobacteria	JQ659482	+	1.53	+++
L8-775	KB-26	Leaf	Nfb	Curtobacterium luteum DSM 20542(T) X77437	99.93 (1412)	Actinobacteria	JQ659483	-	4.27	+++
L8-776	KB-26	Leaf	Nfb	Curtobacterium citreum DSM 20528(T) X77436	99.78 (1374)	Actinobacteria	JQ659484	-	579.82	++
L8-777	KB-26	Leaf	Nfb	Methylobacterium populi BJ001(T) CP001029	99.04 (1360)	α-Proteobacteria	JQ659485	+	59.11	-
L8-778	KB-26	Leaf	Nfb	Curtobacterium citreum DSM 20528(T) X77436	99.78 (1441)	Actinobacteria	JQ659486	-	0.82	+
L9-446	KB-26	Leaf	KB	Sphingomonas sanguinis IFO 13937(T) D13726	97.47 (1354)	α-Proteobacteria	JQ659487	+	10.56	+++
L9-447	KB-27	Leaf	KB	Pseudomonas psychrotolerans C36(T) AJ575816	99.93 (1455)	γ-Proteobacteria	JQ659488	+	0.57	-
L9-448	KB-27	Leaf	KB	Methylobacterium suomiense NCIMB 13778(T) AB175645	98.14 (1420)	α-Proteobacteria	JQ659489	+	nd	-
L9-450	KB-27	Leaf	KB	Aurantimonas ureilytica 5715S-12(T) DQ883810	95.68 (1362)	α-Proteobacteria	JQ659490	-	-	-
L9-451	KB-27	Leaf	KB	Sphingomonas phyllosphaerae FA2(T) AY453855	96.78 (1369)	α-Proteobacteria	JQ659491	+	-	-
L9-452	KB-27	Leaf	KB+P	Methylobacterium populi BJ001(T) CP001029	99.84 (1443)	α-Proteobacteria	JQ659492	+	68.34	-
L9-460	KB-27	Leaf	KB+P	Pseudomonas psychrotolerans C36(T) AJ575816	100 (1432)	γ-Proteobacteria	JQ659493	+	33.28	-
L9-460-1	KB-27	Leaf	KB+P	Pseudomonas psychrotolerans C36(T) AJ575816	100 (1408)	γ-Proteobacteria	JQ659494	+	20.2	-
L9-461	KB-27	Leaf	KB+P	Microbacterium testaceum DSM 20166(T) X77445	98.84 (1438)	Actinobacteria	JQ659495	+	-	-
L9-462	KB-27	Leaf	KB+P	Sphingomonas phyllosphaerae FA2(T) AY453855	97.56 (1406)	α-Proteobacteria	JQ659496	+	-	-
L9-463	KB-27	Leaf	KB+P	Aurantimonas ureilytica 5715S-12(T) DQ883810	94.46 (1360)	α-Proteobacteria	JQ659497	-	-	-
L9-464	KB-27	Leaf	KB+P	Methylobacterium populi BJ001(T) CP001029	99.93 (1430)	α-Proteobacteria	JQ659498	+	16.12	-
L9-465	KB-27	Leaf	KB+P	Sphingomonas sanguinis IFO 13937(T) D13726	97.40 (1414)	α-Proteobacteria	JQ659499	+	0.93	+++
L9-478	KB-27	Leaf	R2A	Methylobacterium populi BJ001(T) CP001029	99.93 (1440)	α-Proteobacteria	JQ659500	+	41.88	-
L9-479	KB-27	Leaf	R2A	Aurantimonas ureilytica 5715S-12(T) DQ883810	97.34 (1372)	α-Proteobacteria	JQ659501	-	-	-
L9-480	KB-27	Leaf	R2A	Methylobacterium suomiense NCIMB 13778(T) AB175645	98.55 (1410)	α-Proteobacteria	JQ659502	+	nd	-
L9-481	KB-27	Leaf	R2A	Sphingomonas sanguinis IFO 13937(T) D13726	97.40 (1415)	α-Proteobacteria	JQ659503	+	67.17	+++
L9-495	KB-27	Leaf	869M	Sphingomonas phyllosphaerae FA2(T) AY453855	97.57 (1445)	α-Proteobacteria	JQ659504	+	-	-
L9-497	KB-27	Leaf	869M	Pantoea anthophila LMG 2558(T) EF688010	100 (1441)	γ-Proteobacteria	JQ659505	+	-	+++
L9-498	KB-27	Leaf	869M	Pantoea anthophila LMG 2558(T) EF688010	99.93 (1446)	γ-Proteobacteria	JQ659506	+	-	+++
L9-499	KB-27	Leaf	AMS+P	Methylobacterium radiotolerans JCM 2831(T) CP001001	99.85 (1364)	α-Proteobacteria	JQ659507	+	0.43	-
L9-503	KB-27	Leaf	AMS+P	Methylobacterium populi BJ001(T) CP001029	99.41 (1446)	α-Proteobacteria	JQ659508	+	0.35	-
L9-505	KB-27	Leaf	AMS+P	Methylobacterium komagatae 002-079(T) AB252201	98.65 (1420)	α-Proteobacteria	JQ659509	+	27.9	-
L9-506	KB-27	Leaf	AMS+P	Methylobacterium zatmanii DSM 5688(T) AB175647	99.19 (1420)	α-Proteobacteria	JQ659510	+	nd	-
L9-753	KB-27	Leaf	Nfb	Aurantimonas ureilytica 5715S-12(T) DQ883810	93.73 (1375)	α-Proteobacteria	JQ659511	-	-	-
L9-754	KB-27	Leaf	Nfb	Sphingomonas sanguinis IFO 13937(T) D13726	97.25 (1417)	α-Proteobacteria	JQ659512	+	1.05	+++
L9-781	KB-27	Leaf	Nfb	Pantoea anthophila LMG 2558(T) EF688010	99.93 (1447)	γ-Proteobacteria	JQ659513	+	-	++
L9-782	KB-27	Leaf	Nfb	Moraxella osloensis AerLab-37 EU499677	99.29 (1428)	α-Proteobacteria	JQ659514	-	-	-
L9-805	KB-27	Leaf	Nfb	Micrococcus yunnanensis YIM 65004(T) FJ214355	99.93 (1393)	Actinobacteria	JQ659515	-	-	+
R1-6	KE1-29	Root	869M	Pseudomonas aeruginosa LMG 1242(T) Z76651	99.86 (1465)	γ-Proteobacteria	JQ659516	+	32.95	+++
R1-6-1	KE1-29	Root	869M	Pseudomonas aeruginosa LMG 1242(T) Z76651	99.86 (1473)	γ-Proteobacteria	JQ659517	+	19.57	+
R1-10	KE1-29	Root	R2A	Lysobacter soli DCY21(T) EF623862	99.57 (1457)	γ-Proteobacteria	JQ659518	-	-	-
R1-49	KE1-29	Root	R2A	Rhizobium borbori DN316(T) EF125187	97.51 (1371)	α-Proteobacteria	JQ659519	+	nd	+
R1-50	KE1-29	Root	R2A	Sphingomonas koreensis JSS26(T) AF131296	99.32 (1423)	α-Proteobacteria	JQ659520	+	-	-
R1-51	KE1-29	Root	R2A	Chitinophaga filiformis IFO 15056(T) AB078049	99.27 (1450)	Bacteroidetes	JQ659521	-	-	+++
R1-52	KE1-29	Root	R2A	Rhizobium radiobacter ATCC 19358(T) AJ389904	98.84 (1429)	α-Proteobacteria	JQ659522	+	nd	+
R1-53	KE1-29	Root	R2A	Pseudomonas aeruginosa LMG 1242(T) Z76651	99.86 (1443)	γ-Proteobacteria	JQ659523	+	26.2	+++
R1-54	KE1-29	Root	R2A	Ensifer adhaerens LMG 20216(T) AM181733	98.35 (1413)	α-Proteobacteria	JQ659524	+	nd	+++
R1-55	KE1-29	Root	R2A	Bacillus thuringiensis ATCC 10792(T) ACNF01000156	100 (1473)	Firmicutes	JQ659525	-	-	+++
R1-56	KE1-29	Root	R2A	Rhizobium mesosinicum CCBAU 25010(T) DQ100063	98.35 (1377)	α-Proteobacteria	JQ659526	+	nd	+
R1-72	KE1-29	Root	AMS	Nocardioides luteus KCTC 9575(T) AF005007	99.49 (1447)	Actinobacteria	JQ659527	-	-	-
R1-73	KE1-29	Root	869M	Pseudomonas aeruginosa LMG 1242(T) Z76651	99.86 (1470)	γ-Proteobacteria	JQ659528	+	40.84	+++
R1-95	KE1-29	Root	869M	Staphylococcus hominis subsp. hominis DSM 20328(T) X66101	98.32 (1474)	Firmicutes	JQ659529	-	-	-
R1-96	KE1-29	Root	KB	Pseudomonas alcaligenes LMG 1224(T) Z76653	99.21 (1471)	γ-Proteobacteria	JQ659530	+	-	-
R1-96-1	KE1-29	Root	KB	Pseudomonas alcaligenes LMG 1224(T) Z76653	99.21 (1445)	γ-Proteobacteria	JQ659531	+	-	-
R1-97	KE1-29	Root	KB	Rhizobium radiobacter ATCC 19358(T) AJ389904	99.70 (1419)	α-Proteobacteria	JQ659532	+	nd	+
R1-98	KE1-29	Root	KB	Pseudomonas aeruginosa LMG 1242(T) Z76651	99.86 (1471)	γ-Proteobacteria	JQ659533	+	39.67	+++
R1-98-1	KE1-29	Root	KB	Pseudomonas aeruginosa LMG 1242(T) Z76652	99.86 (1441)	γ-Proteobacteria	JQ659534	+	1.53	+
R1-99	KE1-29	Root	KB	Rhizobium mesosinicum CCBAU 25010(T) DQ100063	99.55 (1372)	α-Proteobacteria	JQ659535	+	4.69	+
R1-100	KE1-29	Root	KB	Pseudomonas aeruginosa LMG 1242(T) Z76651	99.86 (1372)	γ-Proteobacteria	JQ659536	+	63.84	+++
R1-100-1	KE1-29	Root	KB	Pseudomonas aeruginosa LMG 1242(T) Z76652	99.86 (1444)	γ-Proteobacteria	JQ659537	+	0.57	+
R1-101	KE1-29	Root	KB	Lysobacter soli DCY21(T) EF623862	99.57 (1481)	γ-Proteobacteria	JQ659538	-	-	-
R1-102	KE1-29	Root	KB	Stenotrophomonas rhizophila e-p10(T) AJ293463	99.22 (1475)	γ-Proteobacteria	JQ659539	-	-	-
R1-104	KE1-29	Root	KB	Pantoea stewartii subsp. indologenes LMG 2632(T) Y13251	99.85 (1435)	γ-Proteobacteria	JQ659540	+	0.22	-
R1-104-1	KE1-29	Root	KB	Oceanobacillus caeni S-11(T) AB275883	98.78 (1488)	Firmicutes	JQ659541	-	-	-
R1-105	KE1-29	Root	KB	Oceanobacillus profundus CL-MP28(T) DQ386635	100 (1422)	Firmicutes	JQ659542	-	-	++
R1-132	KE1-29	Root	KB	Oceanobacillus profundus CL-MP28(T) DQ386636	100 (1419)	Firmicutes	JQ659543	-	-	-
R1-133	KE1-29	Root	KB	Rhizobium radiobacter ATCC 19358(T) AJ389904	97.13 (1414)	α-Proteobacteria	JQ659544	+	nd	+
R1-133-1	KE1-29	Root	KB	Pantoea stewartii subsp. indologenes LMG 2632(T) Y13251	99.85 (1435)	γ-Proteobacteria	JQ659545	+	0.21	-
R1-133-2	KE1-29	Root	KB	Pantoea stewartii subsp. indologenes LMG 2632(T) Y13252	99.69 (1455)	γ-Proteobacteria	JQ659546	+	6.01	-
R1-134	KE1-29	Root	KB	Pseudomonas boreopolis ATCC 33662(T) AB021391	98.92 (1440)	γ-Proteobacteria	JQ659547	+	-	+++
R1-134-1	KE1-29	Root	KB	Pseudomonas boreopolis ATCC 33662(T) AB021392	98.92 (1426)	γ-Proteobacteria	JQ659548	+	-	-
R1-135	KE1-29	Root	KB	Pseudomonas aeruginosa LMG 1242(T) Z76651	99.93 (1473)	γ-Proteobacteria	JQ659549	+	3.33	+
R1-136	KE1-29	Root	KB	Oceanobacillus profundus CL-MP28(T) DQ386635	100 (1416)	Firmicutes	JQ659550	-	-	-
R1-137	KE1-29	Root	KB	Rhizobium radiobacter ATCC 19358(T) AJ389904	99.70 (1423)	α-Proteobacteria	JQ659551	+	nd	+
R1-167	KE1-29	Root	869M	Rhizobium mesosinicum CCBAU 25010(T) DQ100063	97.50 (1370)	α-Proteobacteria	JQ659552	+	nd	+++
R1-168	KE1-29	Root	869M	Oceanobacillus profundus CL-MP28(T) DQ386635	100 (1425)	Firmicutes	JQ659553	-	-	-
R1-169	KE1-29	Root	869M	Pseudomonas aeruginosa LMG 1242(T) Z76651	99.93 (1474)	γ-Proteobacteria	JQ659554	+	63.39	+
R1-169-1	KE1-29	Root	869M	Pseudomonas aeruginosa LMG 1242(T) Z76652	99.93 (1440)	γ-Proteobacteria	JQ659555	+	33.28	+
R1-198	KE1-29	Root	869M	Oceanobacillus profundus CL-MP28(T) DQ386635	100 (1422)	Firmicutes	JQ659556	-	-	-
R1-199	KE1-29	Root	869M	Oceanobacillus profundus CL-MP28(T) DQ386636	100 (1418)	Firmicutes	JQ659557	-	-	-
R1-200	KE1-29	Root	869M	Starkeya novella DSM 506(T) CP002026	99.85 (1443)	α-Proteobacteria	JQ659558	-	-	-
R1-202	KE1-29	Root	869M	Oceanobacillus profundus CL-MP28(T) DQ386635	100 (1423)	Firmicutes	JQ659559	-	-	-
R1-302	KE1-29	Root	R2A	Brevibacillus panacihumi DCY35(T) EU383033	99.79 (1452)	Firmicutes	JQ659560	-	-	-
R1-306	KE1-29	Root	R2A	Bacillus aryabhattai B8W22(T) EF114313	100 (1466)	Firmicutes	JQ659561	-	-	-
R1-310	KE1-29	Root	KB	Bacillus graminis YC6957(T) GU322908	97.38 (1417)	Firmicutes	JQ659562	-	-	-
R1-312	KE1-29	Root	KB	Paenibacillus uliginis N3/975(T) FN556467	98.75 (1463)	Firmicutes	JQ659563	+	71.22	-
R1-318	KE1-29	Root	KB	Enterobacter ludwigii DSM 16688(T) AJ853891	99.55 (1474)	γ-Proteobacteria	JQ659564	-	nd	-
R1-320	KE1-29	Root	KB	Pantoea dispersa LMG 2603(T) DQ504305	100 (1335)	γ-Proteobacteria	JQ659565	+	1.37	-
R1-334	KE1-29	Root	KB	Enterobacter asburiae JCM 6051(T) AB004744	99.50 (1426)	γ-Proteobacteria	JQ659566	-	nd	-
R1-348	KE1-29	Root	KB	Pseudomonas nitroreducens DSM 14399(T) AM088474	99.21 (1474)	γ-Proteobacteria	JQ659567	-	-	-
R1-358	KE1-29	Root	KB	Starkeya novella DSM 506(T) CP002026	98.87 (1439)	α-Proteobacteria	JQ659568	-	-	-
R1-382	KE1-29	Root	KB	Ensifer adhaerens LMG 20216(T) AM181733	97.90 (1413)	α-Proteobacteria	JQ659569	+	nd	-
R1-390	KE1-29	Root	KB	Ensifer adhaerens LMG 20216(T) AM181733	99.91 (1472)	α-Proteobacteria	JQ659570	+	nd	-
R1-395	KE1-29	Root	KB	Nocardia puris DSM 44599(T) AJ508748	100 (1437)	Actinobacteria	JQ659571	-	-	-
R1-401	KE1-29	Root	KB	Ensifer adhaerens LMG 20216(T) AM181733	95.56 (1415)	α-Proteobacteria	JQ659572	+	nd	+++
R1-700	KE1-29	Root	Nfb	Ensifer terangae LMG 7834(T) X68388	97.11 (1385)	α-Proteobacteria	JQ659573	+	nd	-
R1-701	KE1-29	Root	Nfb	Achromobacter insolitus LMG 6003(T) AY170847	99.86 (1420)	β-Proteobacteria	JQ659574	+	-	-
R1-702	KE1-29	Root	Nfb	Shinella granuli Ch06(T) AY995149	97.29 (1393)	α-Proteobacteria	JQ659575	-	-	++
R1-703	KE1-29	Root	Nfb	Rhizobium radiobacter ATCC 19358(T) AJ389904	99.70 (1382)	α-Proteobacteria	JQ659576	+	nd	+
R1-704	KE1-29	Root	Nfb	Sphingobium fuliginis DSM 14926(T) DQ092757	99.85 (1402)	α-Proteobacteria	JQ659577	-	-	+
R2-7	KE1-30	Root	869M	Rhizobium herbae CCBAU 83011(T) GU565534	96.88 (1427)	α-Proteobacteria	JQ659578	+	nd	+
R2-57	KE1-30	Root	R2A	Cellulomonas fimi DSM 20113(T) X83803	99.26 (1414)	Actinobacteria	JQ659579	-	-	+++
R2-58	KE1-30	Root	R2A	Bosea thiooxidans DSM 9653(T) AJ250796	99.73 (1404)	α-Proteobacteria	JQ659580	-	-	-
R2-59	KE1-30	Root	R2A	Stenotrophomonas maltophilia ATCC 13637(T) AB008509	99.50 (1442)	γ-Proteobacteria	JQ659581	+	1.83	-
R2-60	KE1-30	Root	R2A	Rhizobium daejeonense KCTC 12121(T) AY341343	99.23 (1421)	α-Proteobacteria	JQ659582	+	nd	+++
R2-61	KE1-30	Root	R2A	Caulobacter leidyi ATCC 15260(T) AJ227812	97.69 (1424)	α-Proteobacteria	JQ659583	-	-	-
R2-62	KE1-30	Root	R2A	Enterobacter asburiae JCM 6051(T) AB004744	99.72 (1433)	γ-Proteobacteria	JQ659584	-	nd	-
R2-63	KE1-30	Root	R2A	Pseudomonas aeruginosa LMG 1242(T) Z76651	99.83 (1434)	γ-Proteobacteria	JQ659585	+	5.79	+++
R2-106	KE1-30	Root	KB	Pseudomonas aeruginosa LMG 1242(T) Z76652	99.93 (1435)	γ-Proteobacteria	JQ659586	+	20.2	+++
R2-106-1	KE1-30	Root	KB	Pseudomonas aeruginosa LMG 1242(T) Z76653	99.93 (1421)	γ-Proteobacteria	JQ659587	+	26.74	+
R2-107	KE1-30	Root	KB	Pseudomonas aeruginosa LMG 1242(T) Z76654	99.86 (1434)	γ-Proteobacteria	JQ659588	+	22.91	+++
R2-107-1	KE1-30	Root	KB	Pseudomonas aeruginosa LMG 1242(T) Z76655	99.26 (1425)	γ-Proteobacteria	JQ659589	+	1.29	+
R2-108	KE1-30	Root	KB	Pseudomonas aeruginosa LMG 1242(T) Z76656	99.86 (1434)	γ-Proteobacteria	JQ659590	+	3.47	+++
R2-108-1	KE1-30	Root	KB	Pseudomonas aeruginosa LMG 1242(T) Z76657	99.86 (1425)	γ-Proteobacteria	JQ659591	+	0.9	+
R2-109	KE1-30	Root	KB	Pseudomonas aeruginosa LMG 1242(T) Z76658	99.93 (1431)	γ-Proteobacteria	JQ659592	+	35.65	+++
R2-109-1	KE1-30	Root	KB	Pseudomonas aeruginosa LMG 1242(T) Z76659	99.93 (1421)	γ-Proteobacteria	JQ659593	+	44.25	+
R2-110	KE1-30	Root	KB	Pseudomonas aeruginosa LMG 1242(T) Z76660	99.93 (1434)	γ-Proteobacteria	JQ659594	+	1.83	+++
R2-110 -1	KE1-30	Root	KB	Pseudomonas aeruginosa LMG 1242(T) Z76661	99.93 (1423)	γ-Proteobacteria	JQ659595	+	0.59	+
R2-111	KE1-30	Root	KB	Enterobacter asburiae JCM 6051(T) AB004744	99.21 (1435)	γ-Proteobacteria	JQ659596	-	nd	-
R2-112	KE1-30	Root	KB	Pseudomonas aeruginosa LMG 1242(T) Z76651	99.86 (1470)	γ-Proteobacteria	JQ659597	+	1.54	++
R2-113	KE1-30	Root	KB	Enterobacter asburiae JCM 6051(T) AB004744	99.21 (1432)	γ-Proteobacteria	JQ659598	-	nd	-
R2-114	KE1-30	Root	KB	Stenotrophomonas maltophilia ATCC 13637(T) AB008509	99.50 (1443)	γ-Proteobacteria	JQ659599	+	0.59	-
R2-126	KE1-30	Root	KB	Shinella fusca DC196(T) FM177879	99.82 (1431)	α-Proteobacteria	JQ659600	-	-	-
R2-127	KE1-30	Root	KB	Burkholderia tropica Ppe8(T) AJ420332	100 (1395)	β-Proteobacteria	JQ659601	+	332.48	-
R2-138	KE1-30	Root	KB	Oceanobacillus profundus CL-MP28(T) DQ386635	99.93 (1432)	Firmicutes	JQ659602	-	-	++
R2-140	KE1-30	Root	KB	Stenotrophomonas maltophilia ATCC 13637(T) AB008509	99.50 (1443)	γ-Proteobacteria	JQ659603	+	1.91	-
R2-141	KE1-30	Root	KB	Pseudomonas aeruginosa LMG 1242(T) Z76651	99.86 (1433)	γ-Proteobacteria	JQ659604	+	145.6	+
R2-141-1	KE1-30	Root	KB	Pseudomonas aeruginosa LMG 1242(T) Z76652	99.86 (1420)	γ-Proteobacteria	JQ659605	+	0.88	+
R2-142	KE1-30	Root	KB	Rhizobium vignae CCBAU 05176(T) GU128881	98.94 (1341)	α-Proteobacteria	JQ659606	+	nd	++
R2-143	KE1-30	Root	KB	Enterobacter asburiae JCM 6051(T) AB004744	99.77 (1429)	γ-Proteobacteria	JQ659607	-	nd	-
R2-144	KE1-30	Root	KB	Pseudomonas geniculata ATCC 19374(T) AB021404	99.54 (1418)	γ-Proteobacteria	JQ659608	+	-	-
R2-170	KE1-30	Root	869M	Pseudomonas geniculata ATCC 19374(T) AB021405	99.52 (1415)	γ-Proteobacteria	JQ659609	+	-	-
R2-170-1	KE1-30	Root	869M	Pseudomonas geniculata ATCC 19374(T) AB021406	99.52 (1405)	γ-Proteobacteria	JQ659610	+	-	-
R2-171	KE1-30	Root	869M	Starkeya novella DSM 506(T) CP002026	100 (1443)	α-Proteobacteria	JQ659611	-	-	-
R2-172	KE1-30	Root	869M	Rhizobium vignae CCBAU 05176(T) GU128881	96.46 (1353)	α-Proteobacteria	JQ659612	+	nd	+
R2-173	KE1-30	Root	869M	Rhizobium huautlense S02(T) AF025852	95.06 (1422)	α-Proteobacteria	JQ659613	+	nd	+
R2-206	KE1-30	Root	869M	Enterobacter hormaechei CIP 103441(T) AJ508302	99.24 (1395)	γ-Proteobacteria	JQ659614	-	nd	-
R2-208	KE1-30	Root	869M	Stenotrophomonas maltophilia ATCC 13637(T) AB008509	99.50 (1442)	γ-Proteobacteria	JQ659615	+	33.7	-
R2-209	KE1-30	Root	869M	Rhizobium huautlense S02(T) AF025852	98.14 (1429)	α-Proteobacteria	JQ659616	+	nd	+
R2-301	KE1-30	Root	869M	Bacillus aryabhattai B8W22(T) EF114313	100 (1475)	Firmicutes	JQ659617	-	-	-
R2-308	KE1-30	Root	869M	Ornithinibacillus bavariensis WSBC 24001(T) Y13066	99.78 (1387)	Firmicutes	JQ659618	-	-	-
R2-320	KE1-30	Root	869M	Pantoea dispersa LMG 2603(T) DQ504305	100 (1402)	γ-Proteobacteria	JQ659619	+	18.34	-
R2-321	KE1-30	Root	869M	Pantoea dispersa LMG 2603(T) DQ504305	100 (1365)	γ-Proteobacteria	JQ659620	+	64.36	-
R2-336	KE1-30	Root	KB	Enterobacter asburiae JCM 6051(T) AB004744	99.50 (1431)	γ-Proteobacteria	JQ659621	-	nd	-
R2-338	KE1-30	Root	KB	Ensifer adhaerens LMG 20216(T) AM181733	97.95 (1413)	α-Proteobacteria	JQ659622	+	nd	-
R2-343	KE1-30	Root	KB	Enterobacter asburiae JCM 6051(T) AB004744	99.50 (1432)	γ-Proteobacteria	JQ659623	-	nd	-
R2-360	KE1-30	Root	869M	Cellulomonas chitinilytica X.bu-b(T) AB268586	99.46 (1456)	Actinobacteria	JQ659624	-	-	-
R2-367	KE1-30	Root	869M	Starkeya novella DSM 506(T) CP002026	98.87 (1439)	α-Proteobacteria	JQ659625	-	-	-
R2-384	KE1-30	Root	869M	Mitsuaria chitosanitabida 3001(T) AB006851	99.26 (1435)	β-Proteobacteria	JQ659626	-	-	-
R2-411	KE1-30	Root	AMS	Pantoea eucrina LMG 2781(T) EU216736	97.75 (1453)	γ-Proteobacteria	JQ659627	+	66.76	-
R2-412	KE1-30	Root	AMS	Starkeya novella DSM 506(T) CP002026	98.89 (1443)	α-Proteobacteria	JQ659628	-	-	-
R2-417	KE1-30	Root	AMS	Rhizobium larrymoorei 3-10(T) Z30542	99.68 (1425)	α-Proteobacteria	JQ659629	+	nd	+
R2-705	KE1-30	Root	Nfb	Microbacterium binotii CIP 101303(T) EF567306	99.12 (1430)	Actinobacteria	JQ659630	+	-	+++
R2-706	KE1-30	Root	Nfb	Stenotrophomonas maltophilia ATCC 13637(T) AB008509	99.50 (1466)	γ-Proteobacteria	JQ659631	+	1.53	-
R2-707	KE1-30	Root	Nfb	Rhizobium herbae CCBAU 83011(T) GU565534	96.87 (1400)	α-Proteobacteria	JQ659632	+	nd	+
R2-708	KE1-30	Root	Nfb	Rhizobium herbae CCBAU 83011(T) GU565535	96.82 (1458)	α-Proteobacteria	JQ659633	+	nd	+
R3-8	KE1-31	Root	869M	Rhizobium borbori DN316(T) EF125187	97.51 (1372)	α-Proteobacteria	JQ659634	+	nd	+++
R3-8-1	KE1-31	Root	869M	Rhizobium borbori DN316(T) EF125188	97.51 (1366)	α-Proteobacteria	JQ659635	+	nd	+
R3-64	KE1-31	Root	R2A	Bacillus aryabhattai B8W22(T) EF114313	99.86 (1471)	Firmicutes	JQ659636	-	-	-
R3-65	KE1-31	Root	R2A	Rhizobium vallis CCBAU 65647(T) FJ839677	99.93 (1374)	α-Proteobacteria	JQ659637	+	nd	+++
R3-66	KE1-31	Root	R2A	Sphingobium chungbukense DJ77(T) AF159257	98.23 (1445)	α-Proteobacteria	JQ659638	-	-	-
R3-67	KE1-31	Root	R2A	Microbacterium aquimaris JS54-2(T) AM778449	97.24 (1432)	Actinobacteria	JQ659639	+	-	-
R3-74	KE1-31	Root	869M	Rhizobium borbori DN316(T) EF125187	97.50 (1369)	α-Proteobacteria	JQ659640	+	nd	+++
R3-75	KE1-31	Root	869M	Ensifer adhaerens LMG 20216(T) AM181733	98.46 (1411)	α-Proteobacteria	JQ659641	+	nd	+++
R3-115	KE1-31	Root	KB	Bosea vestrisii 34635(T) AF288306	98.97 (1409)	α-Proteobacteria	JQ659642	-	-	-
R3-116	KE1-31	Root	KB	Oceanobacillus profundus CL-MP28(T) DQ386635	99.93 (1414)	Firmicutes	JQ659643	-	-	-
R3-117	KE1-31	Root	KB	Pseudomonas aeruginosa LMG 1242(T) Z76651	99.86 (1434)	γ-Proteobacteria	JQ659644	+	63.67	+++
R3-117-1	KE1-31	Root	KB	Pseudomonas aeruginosa LMG 1242(T) Z76652	99.86 (1407)	γ-Proteobacteria	JQ659645	+	17.14	+
R3-118	KE1-31	Root	KB	Pelomonas puraquae CCUG 52769(T) AM501439	99.48 (1390)	β-Proteobacteria	JQ659646	-	-	-
R3-121	KE1-31	Root	KB	Pantoea dispersa LMG 2603(T) DQ504305	100 (1328)	γ-Proteobacteria	JQ659647	+	2.33	-
R3-124	KE1-31	Root	KB	Pantoea stewartii subsp. indologenes LMG 2632(T) Y13251	99.78 (1455)	γ-Proteobacteria	JQ659648	+	1.42	-
R3-174	KE1-31	Root	869M	Bacillus horneckiae DSM 23495(T) FR749913	97.78 (1468)	Firmicutes	JQ659649	-	-	-
R3-210	KE1-31	Root	869M	Oceanobacillus caeni S-11(T) AB275883	98.40 (1495)	Firmicutes	JQ659650	-	-	-
R3-211	KE1-31	Root	869M	Rhizobium borbori DN316(T) EF125187	96.32 (1377)	α-Proteobacteria	JQ659651	+	nd	+++
R3-305	KE1-31	Root	869M	Rummeliibacillus stabekisii KSC-SF6g(T) DQ870754	99.82 (1436)	Firmicutes	JQ659652	-	-	-
R3-321	KE1-31	Root	869M	Pantoea dispersa LMG 2603(T) DQ504305	100 (1398)	γ-Proteobacteria	JQ659653	+	11.76	-
R3-364	KE1-31	Root	869M	Cellulomonas chitinilytica X.bu-b(T) AB268586	99.44 (1449)	Actinobacteria	JQ659654	-	-	-
R3-365	KE1-31	Root	869M	Cellulomonas terrae DB5(T) AY884570	98.31 (1442)	Actinobacteria	JQ659655	-	-	-
R3-373	KE1-31	Root	869M	Enterobacter asburiae JCM 6051(T) AB004744	99.50 (1426)	γ-Proteobacteria	JQ659656	-	nd	-
R3-375	KE1-31	Root	869M	Enterobacter asburiae JCM 6051(T) AB004745	99.50 (1432)	γ-Proteobacteria	JQ659657	-	nd	-
R3-709	KE1-31	Root	Nfb	Cellulomonas hominis DMMZ CE40(T) X82598	98.69 (1382)	Actinobacteria	JQ659658	-	-	++
R3-710	KE1-31	Root	Nfb	Chitinophaga sancti NBRC 15057(T) AB078066	97.10 (1465)	Bacteroidetes	JQ659659	-	-	+++
R3-711	KE1-31	Root	Nfb	Ensifer terangae LMG 7834(T) X68388	97.07 (1423)	α-Proteobacteria	JQ659660	+	nd	-
R4-106	B1-1	Root	KB+P	Pantoea stewartii subsp. indologenes LMG 2632(T) Y13251	99.90 (1358)	γ-Proteobacteria	JQ659661	+	0.25	-
R4-106-1	B1-1	Root	KB+P	Pantoea stewartii subsp. indologenes LMG 2632(T) Y13252	99.78 (1455)	γ-Proteobacteria	JQ659662	+	2	-
R4-135	B1-1	Root	KB+P	Pantoea stewartii subsp. indologenes LMG 2632(T) Y13253	99.71 (1453)	γ-Proteobacteria	JQ659663	+	1.61	-
R4-315	B1-1	Root	KB+P	Pelomonas aquatica CCUG52575(T) AM501435	99.26 (1387)	β-Proteobacteria	JQ659664	-	-	-
R4-317	B1-1	Root	KB+P	Enterobacter hormaechei CIP 103441(T) AJ508302	99.69 (1383)	γ-Proteobacteria	JQ659665	-	nd	-
R4-323	B1-1	Root	KB+P	Enterobacter cloacae subsp. dissolvens LMG 2683(T) Z96079	98.71 (1479)	γ-Proteobacteria	JQ659666	+	113.2	+++
R4-323-1	B1-1	Root	KB+P	Pantoea dispersa LMG 2603(T) DQ504305	100 (1403)	γ-Proteobacteria	JQ659667	+	18.31	-
R4-324	B1-1	Root	KB+P	Pseudomonas aeruginosa LMG 1242(T) Z76651	99.93 (1454)	γ-Proteobacteria	JQ659668	+	48.64	++
R4-324-1	B1-1	Root	KB+P	Pseudomonas aeruginosa LMG 1242(T) Z76652	99.93 (1437)	γ-Proteobacteria	JQ659669	+	31.62	+
R4-326	B1-1	Root	KB+P	Pantoea dispersa LMG 2603(T) DQ504305	100 (1408)	γ-Proteobacteria	JQ659670	+	9.48	-
R4-326-1	B1-1	Root	KB+P	Enterobacter asburiae JCM 6051(T) AB004744	99.49 (1432)	γ-Proteobacteria	JQ659671	-	nd	-
R4-326-2	B1-1	Root	KB+P	Pantoea dispersa LMG 2603(T) DQ504305	100 (1356)	γ-Proteobacteria	JQ659672	+	78.28	-
R4-326-3	B1-1	Root	KB+P	Pantoea dispersa LMG 2603(T) DQ504306	100 (1353)	γ-Proteobacteria	JQ659673	+	33.95	-
R4-331-1	B1-1	Root	KB+P	Bacillus cereus ATCC 14579(T) AE016877	100 (1444)	Firmicutes	JQ659674	-	-	-
R4-335	B1-1	Root	KB+P	Pseudomonas aeruginosa LMG 1242(T) Z76651	99.67 (1438)	γ-Proteobacteria	JQ659675	+	114.88	+++
R4-335-1	B1-1	Root	KB+P	Pseudomonas aeruginosa LMG 1242(T) Z76652	99.67 (1426)	γ-Proteobacteria	JQ659676	+	30.63	+
R4-336	B1-1	Root	KB+P	Pseudomonas aeruginosa LMG 1242(T) Z76653	99.93 (1444)	γ-Proteobacteria	JQ659677	+	3.78	+++
R4-336-1	B1-1	Root	KB+P	Pseudomonas aeruginosa LMG 1242(T) Z76654	99.93 (1433)	γ-Proteobacteria	JQ659678	+	37.16	+
R4-339	B1-1	Root	KB	Cellulomonas hominis DMMZ CE40(T) X82598	99.25 (1403)	Actinobacteria	JQ659679	-	-	-
R4-340	B1-1	Root	KB	Achromobacter marplatensis B2(T) EU150134	99.42 (1399)	β-Proteobacteria	JQ659680	+	-	-
R4-341	B1-1	Root	KB	Pantoea dispersa LMG 2603(T) DQ504305	100 (1408)	γ-Proteobacteria	JQ659681	+	29.96	+++
R4-342	B1-1	Root	KB	Pseudomonas aeruginosa LMG 1242(T) Z76651	99.93 (1471)	γ-Proteobacteria	JQ659682	+	73.04	+
R4-342-1	B1-1	Root	KB	Pseudomonas aeruginosa LMG 1242(T) Z76652	99.93 (1417)	γ-Proteobacteria	JQ659683	+	20	+
R4-352	B1-1	Root	KB	Rhizobium mesosinicum CCBAU 25010(T) DQ100063	99.54 (1356)	α-Proteobacteria	JQ659684	+	nd	+
R4-360	B1-1	Root	KB	Pseudomonas aeruginosa LMG 1242(T) Z76651	99.86 (1435)	γ-Proteobacteria	JQ659685	+	28.02	+++
R4-360-1	B1-1	Root	KB	Pseudomonas aeruginosa LMG 1242(T) Z76652	99.86 (1416)	γ-Proteobacteria	JQ659686	+	22.23	+
R4-361	B1-1	Root	869M	Microbacterium arthrosphaerae CC-VM-Y(T) FN870023	99.43 (1398)	Actinobacteria	JQ659687	+	-	-
R4-368	B1-1	Root	869M+P	Enterobacter cloacae subsp. dissolvens LMG 2683(T) Z96079	98.71 (1478)	γ-Proteobacteria	JQ659688	+	919.6	+++
R4-368-1	B1-1	Root	869M+P	Sphingobium amiense YT(T) AB047364	97.76 (1417)	α-Proteobacteria	JQ659689	-	-	-
R4-369	B1-1	Root	869M+P	Enterobacter cloacae subsp. dissolvens LMG 2683(T) Z96079	98.65 (1438)	γ-Proteobacteria	JQ659690	+	16.4	+++
R4-381	B1-1	Root	R2A	Enterobacter cloacae subsp. dissolvens LMG 2683(T) Z96079	98.65 (1437)	γ-Proteobacteria	JQ659691	+	125.5	+++
R4-382	B1-1	Root	R2A	Pseudomonas aeruginosa LMG 1242(T) Z76651	99.86 (1433)	γ-Proteobacteria	JQ659692	+	366.42	+
R4-383	B1-1	Root	R2A	Achromobacter marplatensis B2(T) EU150134	99.42 (1399)	β-Proteobacteria	JQ659693	+	-	-
R4-384	B1-1	Root	R2A	Cupriavidus metallidurans CH34(T) CP000353	99.07 (1460)	β-Proteobacteria	JQ659694	-	-	-
R4-385	B1-1	Root	R2A	Pseudomonas hibiscicola ATCC 19867(T) AB021405	99.71 (1453)	γ-Proteobacteria	JQ659695	+	-	-
R4-385-1	B1-1	Root	R2A	Enterobacter asburiae JCM 6051(T) AB004744	99.90 (1432)	γ-Proteobacteria	JQ659696	-	nd	-
R4-386	B1-1	Root	R2A	Pseudomonas aeruginosa LMG 1242(T) Z76651	99.93 (1474)	γ-Proteobacteria	JQ659697	+	7.57	+
R4-387	B1-1	Root	R2A	Pseudomonas aeruginosa LMG 1242(T) Z76652	99.86 (1434)	γ-Proteobacteria	JQ659698	-	7.41	+
R4-388	B1-1	Root	R2A	Pantoea dispersa LMG 2603(T) DQ504305	100 (1411)	γ-Proteobacteria	JQ659699	+	2.98	+++
R4-389	B1-1	Root	R2A	Pseudomonas aeruginosa LMG 1242(T) Z76651	99.93 (1434)	γ-Proteobacteria	JQ659700	+	3.28	+
R4-389-1	B1-1	Root	R2A	Pseudoxanthomonas indica P15(T) EF424397	99.17 (1443)	γ-Proteobacteria	JQ659701	-	-	-
R4-390	B1-1	Root	R2A	Enterobacter arachidis Ah-143(T) EU672801	97.74 (1422)	γ-Proteobacteria	JQ659702	+	468.8	+++
R4-390-1	B1-1	Root	R2A	Enterobacter arachidis Ah-143(T) EU672802	97.74 (1408)	γ-Proteobacteria	JQ659703	+	481.2	-
R4-401	B1-1	Root	R2A	Cellulomonas terrae DB5(T) AY884570	98.33 (1472)	Actinobacteria	JQ659704	-	-	-
R4-411	B1-1	Root	AMS	Pseudomonas aeruginosa LMG 1242(T) Z76651	99.86 (1434)	γ-Proteobacteria	JQ659705	+	0.42	++
R4-412	B1-1	Root	AMS	Enterobacter cloacae subsp. dissolvens LMG 2683(T) Z96079	98.71 (1435)	γ-Proteobacteria	JQ659706	+	50.6	++
R4-413	B1-1	Root	AMS	Acinetobacter calcoaceticus DSM 30006(T) X81661	98.93 (1460)	γ-Proteobacteria	JQ659707	-	-	-
R4-414	B1-1	Root	AMS	Enterobacter cloacae subsp. dissolvens LMG 2683(T) Z96079	98.57 (1478)	γ-Proteobacteria	JQ659708	+	35.1	+++
R4-422	B1-1	Root	AMS+P	Enterobacter cloacae subsp. dissolvens LMG 2683(T) Z96080	98.57 (1473)	γ-Proteobacteria	JQ659709	+	53.5	++
R4-423	B1-1	Root	AMS+P	Pseudomonas aeruginosa LMG 1242(T) Z76651	99.86 (1469)	γ-Proteobacteria	JQ659710	+	3	+++
R4-721	B1-1	Root	Nfb	Pseudomonas hibiscicola ATCC 19867(T) AB021405	99.72 (1457)	γ-Proteobacteria	JQ659711	+	-	-
R4-722	B1-1	Root	Nfb	Pseudomonas hibiscicola ATCC 19867(T) AB021406	99.72 (1456)	γ-Proteobacteria	JQ659712	+	-	-
R4-723	B1-1	Root	Nfb	Pseudomonas aeruginosa LMG 1242(T) Z76651	97.06 (1464)	γ-Proteobacteria	JQ659713	+	2.65	+++
R4-724	B1-1	Root	Nfb	Enterobacter cloacae subsp. dissolvens LMG 2683(T) Z96079	98.64 (1468)	γ-Proteobacteria	JQ659714	+	181.8	++
R4-724-1	B1-1	Root	Nfb	Enterobacter cloacae subsp. dissolvens LMG 2683(T) Z96080	98.64 (1457)	γ-Proteobacteria	JQ659715	+	-	++
R4-756	B1-1	Root	Baz	Pseudomonas aeruginosa LMG 1242(T) Z76651	99.93 (1462)	γ-Proteobacteria	JQ659716	+	0.05	++
R4-757	B1-1	Root	Baz	Pseudomonas aeruginosa LMG 1242(T) Z76652	99.86 (1462)	γ-Proteobacteria	JQ659717	+	24.37	+
R4-789	B1-1	Root	Nfb	Pseudomonas aeruginosa LMG 1242(T) Z76653	99.93 (1429)	γ-Proteobacteria	JQ659718	+	2.6	++
R4-790	B1-1	Root	Nfb	Pseudomonas hibiscicola ATCC 19867(T) AB021405	99.72 (1459)	γ-Proteobacteria	JQ659719	+	-	+
R5-120	B1-2	Root	KB	Pseudomonas citronellolis DSM 50332(T) Z76659	99.57 (1472)	γ-Proteobacteria	JQ659720	+	-	-
R5-134	B1-2	Root	KB	Burkholderia tropica Ppe8(T) AJ420332	100 (1420)	β-Proteobacteria	JQ659721	+	88.6	-
R5-138	B1-2	Root	KB	Burkholderia tropica Ppe8(T) AJ420333	100 (1419)	β-Proteobacteria	JQ659722	+	105.93	-
R5-304	B1-2	Root	KB	Ornithinibacillus bavariensis WSBC 24001(T) Y13066	99.92 (1429)	Firmicutes	JQ659723	-	-	-
R5-306	B1-2	Root	KB	Bacillus aryabhattai B8W22(T) EF114313	100 (1473)	Firmicutes	JQ659724	-	-	-
R5-318	B1-2	Root	KB	Enterobacter ludwigii DSM 16688(T) AJ853891	99.57 (1478)	γ-Proteobacteria	JQ659725	-	nd	-
R5-319	B1-2	Root	KB	Enterobacter ludwigii DSM 16688(T) AJ853892	99.65 (1437)	γ-Proteobacteria	JQ659726	-	nd	-
R5-325	B1-2	Root	KB+P	Citrobacter farmeri CDC 2991-81(T) AF025371	98.57 (1469)	γ-Proteobacteria	JQ659727	-	-	-
R5-326	B1-2	Root	KB+P	Enterobacter oryzae Ola 51(T) EF488759	99.86 (1477)	γ-Proteobacteria	JQ659728	+	60.3	+++
R5-326-1	B1-2	Root	KB+P	Enterobacter oryzae Ola 51(T) EF488760	99.86 (1459)	γ-Proteobacteria	JQ659729	+	73.4	-
R5-327	B1-2	Root	KB+P	Pseudomonas aeruginosa LMG 1242(T) Z76651	99.85 (1435)	γ-Proteobacteria	JQ659730	+	3.16	+
R5-328	B1-2	Root	KB+P	Stenotrophomonas panacihumi MK06(T) GQ856217	99.86 (1476)	γ-Proteobacteria	JQ659731	-	-	+++
R5-331	B1-2	Root	KB+P	Bacillus anthracis ATCC 14578(T) AB190217	100 (1487)	Firmicutes	JQ659732	-	-	-
R5-331-1	B1-2	Root	KB+P	Bacillus thuringiensis ATCC 10792(T) ACNF01000156	100 (1484)	Firmicutes	JQ659733	-	-	-
R5-335	B1-2	Root	KB+P	Pantoea dispersa LMG 2603(T) DQ504305	100 (1419)	γ-Proteobacteria	JQ659734	+	9.06	-
R5-337	B1-2	Root	KB	Pseudoxanthomonas indica P15(T) EF424397	99.12 (1444)	γ-Proteobacteria	JQ659735	-	-	-
R5-338	B1-2	Root	KB	Stenotrophomonas rhizophila e-p10(T) AJ293463	99.27 (1463)	γ-Proteobacteria	JQ659736	-	-	-
R5-339	B1-2	Root	KB	Bacillus cereus ATCC 14579(T) AE016877	100 (1492)	Firmicutes	JQ659737	-	-	+++
R5-342	B1-2	Root	KB	Cellulomonas hominis DMMZ CE40(T) X82598	99.93 (1403)	Actinobacteria	JQ659738	-	-	-
R5-344	B1-2	Root	KB	Streptomyces parvulus NBRC 13193(T) AB184326	99.50 (1449)	Actinobacteria	JQ659739	-	-	+++
R5-345	B1-2	Root	KB	Agromyces aurantiacus YIM 21741(T) AF389342	98.48 (1448)	Actinobacteria	JQ659740	-	-	-
R5-346	B1-2	Root	KB	Pseudoxanthomonas indica P15(T) EF424397	99.12 (1444)	γ-Proteobacteria	JQ659741	-	-	-
R5-347	B1-2	Root	KB	Pseudomonas boreopolis ATCC 33662(T) AB021391	98.86 (1431)	γ-Proteobacteria	JQ659742	+	-	+++
R5-347-1	B1-2	Root	KB	Ensifer adhaerens LMG 20216(T) AM181733	99.93 (1406)	α-Proteobacteria	JQ659743	+	nd	-
R5-353	B1-2	Root	KB	Pseudomonas aeruginosa LMG 1242(T) Z76651	99.86 (1434)	γ-Proteobacteria	JQ659744	+	4.62	+
R5-353-1	B1-2	Root	KB	Rhizobium mesosinicum CCBAU 25010(T) DQ100063	99.63 (1348)	α-Proteobacteria	JQ659745	+	nd	+
R5-356	B1-2	Root	KB	Streptomyces speibonae PK-Blue(T) AF452714	98.49 (1441)	Actinobacteria	JQ659746	-	-	-
R5-356-1	B1-2	Root	KB	Streptomyces glomeratus LMG 19903(T) AJ781754	98.40 (1455)	Actinobacteria	JQ659747	-	-	-
R5-361	B1-2	Root	869M	Bacillus nanhaiensis JSM 082006(T) GU477780	100 (1429)	Firmicutes	JQ659748	-	-	-
R5-362	B1-2	Root	869M	Enterobacter oryzae Ola 51(T) EF488759	99.79 (1453)	γ-Proteobacteria	JQ659749	+	263.5	+++
R5-370	B1-2	Root	869M+P	Chryseobacterium taiwanense BCRC 17412(T) DQ318789	96.90 (1438)	Bacteroidetes	JQ659750	-	42.84	-
R5-371	B1-2	Root	869M+P	Sphingomonas molluscorum KMM 3882(T) AB248285	97.10 (1379)	α-Proteobacteria	JQ659751	+	-	++
R5-372	B1-2	Root	869M+P	Pseudomonas alcaligenes LMG 1224(T) Z76653	99.21 (1460)	γ-Proteobacteria	JQ659752	+	-	-
R5-373	B1-2	Root	869M+P	Pseudomonas aeruginosa LMG 1242(T) Z76651	99.93 (1449)	γ-Proteobacteria	JQ659753	+	1.22	+
R5-373-1	B1-2	Root	869M+P	Pseudomonas aeruginosa LMG 1242(T) Z76652	99.93 (1428)	γ-Proteobacteria	JQ659754	+	3.95	+
R5-374	B1-2	Root	869M+P	Stenotrophomonas rhizophila e-p10(T) AJ293463	99.20 (1464)	γ-Proteobacteria	JQ659755	-	-	-
R5-375	B1-2	Root	869M+P	Filimonas lacunae YT21(T) AB362776	95.63 (1463)	Bacteroidetes	JQ659756	-	-	-
R5-381	B1-2	Root	R2A	Rhizobium borbori DN316(T) EF125187	97.52 (1366)	α-Proteobacteria	JQ659757	+	nd	+
R5-391	B1-2	Root	R2A	Rhizobium radiobacter ATCC 19358(T) AJ389904	99.67 (1419)	α-Proteobacteria	JQ659758	+	nd	+
R5-392	B1-2	Root	R2A	Pleomorphomonas oryzae F-7(T) AB159680	98.89 (1354)	α-Proteobacteria	JQ659759	+	92.79	-
R5-393	B1-2	Root	R2A	Starkeya novella DSM 506(T) CP002026	99.42 (1446)	α-Proteobacteria	JQ659760	-	-	-
R5-393-1	B1-2	Root	R2A	Mycobacterium sphagni DSM 44076(T) FR733719	99.34 (1455)	Actinobacteria	JQ659761	+	-	-
R5-394	B1-2	Root	R2A	Lysobacter niastensis GH41-7(T) DQ462462	98.57 (1470)	γ-Proteobacteria	JQ659762	-	-	-
R5-394-1	B1-2	Root	R2A	Starkeya novella DSM 506(T) CP002026	98.57 (1434)	α-Proteobacteria	JQ659763	-	-	-
R5-395	B1-2	Root	R2A	Enterobacter oryzae Ola 51(T) EF488759	99.86 (1476)	γ-Proteobacteria	JQ659764	+	40.7	+++
R5-396	B1-2	Root	R2A	Rhizobium borbori DN316(T) EF125187	94.37 (1374)	α-Proteobacteria	JQ659765	+	nd	+++
R5-397	B1-2	Root	R2A	Enterobacter oryzae Ola 51(T) EF488759	99.86 (1476)	γ-Proteobacteria	JQ659766	+	41.7	+++
R5-398	B1-2	Root	R2A	Rhizobium borbori DN316(T) EF125187	97.51 (1369)	α-Proteobacteria	JQ659767	+	nd	+++
R5-403	B1-2	Root	R2A	Rhizobium sullae IS 123(T) Y10170	98.16 (1371)	α-Proteobacteria	JQ659768	+	nd	+
R5-408	B1-2	Root	R2A	Herbaspirillum huttiense ATCC 14670(T) AB021366	100 (1470)	α-Proteobacteria	JQ659769	+	225.1	-
R5-409	B1-2	Root	R2A	Bradyrhizobium liaoningense 2281(T) AF208513	99.90 (1431)	α-Proteobacteria	JQ659770	+	nd	+
R5-415	B1-2	Root	AMS	Pseudomonas alcaligenes LMG 1224(T) Z76653	99.14 (1435)	γ-Proteobacteria	JQ659771	+	-	++
R5-424	B1-2	Root	AMS+P	Enterobacter oryzae Ola 51(T) EF488759	99.86 (1477)	γ-Proteobacteria	JQ659772	+	107.5	+++
R5-425	B1-2	Root	AMS+P	Pseudomonas aeruginosa LMG 1242(T) Z76651	99.86 (1471)	γ-Proteobacteria	JQ659773	+	1.55	+++
R5-425-1	B1-2	Root	AMS+P	Pseudomonas aeruginosa LMG 1242(T) Z76652	99.93 (1470)	γ-Proteobacteria	JQ659774	+	33.22	+
R5-426	B1-2	Root	AMS+P	Pseudomonas alcaligenes LMG 1224(T) Z76653	99.14 (1468)	γ-Proteobacteria	JQ659775	+	-	-
R5-427	B1-2	Root	AMS+P	Pseudomonas alcaligenes LMG 1224(T) Z76654	99.14 (1461)	γ-Proteobacteria	JQ659776	+	-	-
R5-428	B1-2	Root	AMS+P	Sphingomonas mali IFO 15500(T) Y09638	97.08 (1398)	α-Proteobacteria	JQ659777	+	-	+++
R5-429	B1-2	Root	AMS+P	Pseudomonas alcaligenes LMG 1224(T) Z76653	99.14 (1464)	γ-Proteobacteria	JQ659778	+	-	-
R5-429-1	B1-2	Root	AMS+P	Pseudomonas alcaligenes LMG 1224(T) Z76654	99.14 (1432)	γ-Proteobacteria	JQ659779	+	-	-
R5-431	B1-2	Root	AMS+P	Klebsiella variicola F2R9(T) AJ783916	99.93 (1413)	γ-Proteobacteria	JQ659780	+	548.1	+++
R5-432	B1-2	Root	AMS+P	Rhizobium borbori DN316(T) EF125187	97.52 (1372)	α-Proteobacteria	JQ659781	+	nd	+++
R5-601	B1-2	Root	869M	Dermacoccus profundi MT2.2(T) AY894329	100 (1433)	Actinobacteria	JQ659782	-	-	-
R5-725	B1-2	Root	Nfb	Sphingobium yanoikuyae GIFU 9882(T) D16145	99.63 (1412)	α-Proteobacteria	JQ659783	-	-	+
R5-758	B1-2	Root	Baz	Pseudomonas nitroreducens DSM 14399(T) AM088474	99.50 (1449)	γ-Proteobacteria	JQ659784	-	-	+++
R5-758-1	B1-2	Root	Baz	Pseudomonas nitroreducens DSM 14399(T) AM088475	99.50 (1411)	γ-Proteobacteria	JQ659785	-	-	+++
R5-759	B1-2	Root	Baz	Pseudomonas nitroreducens DSM 14399(T) AM088476	99.57 (1469)	γ-Proteobacteria	JQ659786	-	-	+++
R5-760	B1-2	Root	Baz	Pseudomonas nitroreducens DSM 14399(T) AM088477	99.50 (1450)	γ-Proteobacteria	JQ659787	-	-	+
R5-760-1	B1-2	Root	Baz	Pseudomonas nitroreducens DSM 14399(T) AM088478	99.50 (1419)	γ-Proteobacteria	JQ659788	-	-	+
R5-761	B1-2	Root	Baz	Pseudomonas aeruginosa LMG 1242(T) Z76651	99.93 (1450)	γ-Proteobacteria	JQ659789	+	0.46	+++
R5-762	B1-2	Root	Baz	Pseudomonas aeruginosa LMG 1242(T) Z76652	99.93 (1442)	γ-Proteobacteria	JQ659790	+	24.86	+
R5-791	B1-2	Root	Nfb	Pseudomonas nitroreducens DSM 14399(T) AM088474	99.50 (1448)	γ-Proteobacteria	JQ659791	-	-	+
R5-792	B1-2	Root	Nfb	Stenotrophomonas panacihumi MK06(T) GQ856217	99.86 (1463)	γ-Proteobacteria	JQ659792	-	-	+++
R5-793	B1-2	Root	Nfb	Achromobacter spanius LMG 5911(T) AY170848	99.43 (1440)	β-Proteobacteria	JQ659793	+	-	-
R5-794	B1-2	Root	Nfb	Mesorhizobium shangrilense CCBAU 65327(T) EU074203	96.94 (1363)	α-Proteobacteria	JQ659794	+	nd	+
R6-311-1	B1-9	Root	KB+P	Paenibacillus chibensis JCM 9905(T) AB073194	99.78 (1480)	Firmicutes	JQ659795	+	163.27	-
R6-318	B1-9	Root	KB+P	Pseudomonas alcaligenes LMG 1224(T) Z76653	99.21 (1444)	γ-Proteobacteria	JQ659796	+	-	-
R6-329	B1-9	Root	KB+P	Pseudomonas geniculata ATCC 19374(T) AB021404	99.64 (1423)	γ-Proteobacteria	JQ659797	+	-	-
R6-330	B1-9	Root	KB+P	Rhizobium radiobacter ATCC 19358(T) AJ389904	99.63 (1405)	α-Proteobacteria	JQ659798	+	nd	++
R6-331	B1-9	Root	KB+P	Pseudomonas aeruginosa LMG 1242(T) Z76651	99.86 (1465)	γ-Proteobacteria	JQ659799	+	2.13	+++
R6-332	B1-9	Root	KB+P	Cellulosimicrobium funkei ATCC BAA-886(T) AY501364	99.78 (1427)	Actinobacteria	JQ659800	-	-	++
R6-333	B1-9	Root	KB+P	Oceanobacillus profundus CL-MP28(T) DQ386635	100 (1407)	Firmicutes	JQ659801	-	-	-
R6-334	B1-9	Root	KB+P	Rhizobium radiobacter ATCC 19358(T) AJ389904	99.62 (1406)	α-Proteobacteria	JQ659802	+	865.42	+
R6-341	B1-9	Root	KB	Pseudomonas citronellolis DSM 50332(T) Z76659	99.92 (1452)	γ-Proteobacteria	JQ659803	+	-	-
R6-344	B1-9	Root	KB	Cellulomonas hominis DMMZ CE40(T) X82598	99.93 (1404)	Actinobacteria	JQ659804	-	-	-
R6-346	B1-9	Root	KB	Rhizobium radiobacter ATCC 19358(T) AJ389904	99.63 (1419)	α-Proteobacteria	JQ659805	+	nd	+
R6-346-1	B1-9	Root	KB	Enterobacter ludwigii DSM 16688(T) AJ853891	99.64 (1456)	γ-Proteobacteria	JQ659806	-	nd	-
R6-348	B1-9	Root	KB	Pseudomonas aeruginosa LMG 1242(T) Z76651	99.86 (1461)	γ-Proteobacteria	JQ659807	+	1.47	+++
R6-349	B1-9	Root	KB	Rhizobium radiobacter ATCC 19358(T) AJ389904	99.68 (1420)	α-Proteobacteria	JQ659808	+	nd	+
R6-350	B1-9	Root	KB	Oceanobacillus profundus CL-MP28(T) DQ386635	100 (1389)	Firmicutes	JQ659809	-	-	+++
R6-351	B1-9	Root	KB	Pantoea dispersa LMG 2603(T) DQ504305	100 (1404)	γ-Proteobacteria	JQ659810	+	26.33	+++
R6-352	B1-9	Root	KB	Stenotrophomonas panacihumi MK06(T) GQ856217	99.79 (1473)	γ-Proteobacteria	JQ659811	-	-	+++
R6-353	B1-9	Root	KB	Chryseobacterium defluvii B2(T) AJ309324	97.89 (1412)	Bacteroidetes	JQ659812	-	-	-
R6-354	B1-9	Root	KB	Enterobacter cloacae subsp. dissolvens LMG 2683(T) Z96079	100 (1461)	γ-Proteobacteria	JQ659813	+	nd	-
R6-355	B1-9	Root	KB	Enterobacter cloacae subsp. dissolvens LMG 2683(T) Z96080	100 (1463)	γ-Proteobacteria	JQ659814	+	nd	-
R6-356	B1-9	Root	KB	Pseudomonas otitidis MCC10330(T) AY953147	99.79 (1453)	γ-Proteobacteria	JQ659815	+	-	-
R6-357	B1-9	Root	KB	Pseudomonas aeruginosa LMG 1242(T) Z76651	99.93 (1451)	γ-Proteobacteria	JQ659816	+	15.76	+++
R6-358	B1-9	Root	KB	Pseudoxanthomonas mexicana AMX 26B(T) AF273082	99.93 (1475)	γ-Proteobacteria	JQ659817	-	-	-
R6-359	B1-9	Root	KB	Micrococcus yunnanensis YIM 65004(T) FJ214355	99.77 (1343)	Actinobacteria	JQ659818	-	-	-
R6-363	B1-9	Root	869M	Pseudomonas aeruginosa LMG 1242(T) Z76651	99.93 (1460)	γ-Proteobacteria	JQ659819	+	26.63	+++
R6-364	B1-9	Root	869M	Rhizobium radiobacter ATCC 19358(T) AJ389904	99.70 (1412)	α-Proteobacteria	JQ659820	+	nd	+
R6-366	B1-9	Root	869M	Enterobacter cloacae subsp. dissolvens LMG 2683(T) Z96079	100 (1470)	γ-Proteobacteria	JQ659821	+	nd	-
R6-366-1	B1-9	Root	869M	Tatumella morbirosei LMG 23360(T) EU344769	96.92 (1440)	γ-Proteobacteria	JQ659822	-	-	-
R6-367	B1-9	Root	869M	Microbacterium binotii CIP 101303(T) EF567306	100 (1352)	Actinobacteria	JQ659823	+	-	+++
R6-376	B1-9	Root	869M+P	Stenotrophomonas panacihumi MK06(T) GQ856217	99.79 (1473)	γ-Proteobacteria	JQ659824	-	-	+++
R6-377	B1-9	Root	869M+P	Rhizobium radiobacter ATCC 19358(T) AJ389904	99.70 (1422)	α-Proteobacteria	JQ659825	+	nd	+
R6-378	B1-9	Root	869M+P	Cellulosimicrobium funkei ATCC BAA-886(T) AY501364	99.70 (1427)	Actinobacteria	JQ659826	-	-	+++
R6-379	B1-9	Root	869M+P	Pseudomonas geniculata ATCC 19374(T) AB021404	99.64 (1425)	γ-Proteobacteria	JQ659827	+	-	-
R6-380	B1-9	Root	869M+P	Pantoea dispersa LMG 2603(T) DQ504305	100 (1409)	γ-Proteobacteria	JQ659828	+	0.29	+++
R6-397	B1-9	Root	R2A	Starkeya novella DSM 506(T) CP002026	98.89 (1432)	α-Proteobacteria	JQ659829	-	-	-
R6-397-1	B1-9	Root	R2A	Starkeya novella DSM 506(T) CP002027	98.88 (1431)	α-Proteobacteria	JQ659830	-	-	-
R6-399	B1-9	Root	R2A	Bacillus horneckiae DSM 23495(T) FR749913	97.86 (1471)	Firmicutes	JQ659831	-	-	-
R6-400	B1-9	Root	R2A	Cellulosimicrobium funkei ATCC BAA-886(T) AY501364	99.14 (1428)	Actinobacteria	JQ659832	-	-	++
R6-401	B1-9	Root	R2A	Pseudomonas aeruginosa LMG 1242(T) Z76651	99.85 (1433)	γ-Proteobacteria	JQ659833	+	0.32	+
R6-401-1	B1-9	Root	R2A	Pseudomonas aeruginosa LMG 1242(T) Z76652	99.85 (1415)	γ-Proteobacteria	JQ659834	+	35.13	+
R6-402	B1-9	Root	R2A	Mycobacterium cosmeticum LTA-388(T) AY449728	99.36 (1460)	Actinobacteria	JQ659835	+	-	-
R6-402-1	B1-9	Root	R2A	Mycobacterium cosmeticum LTA-388(T) AY449729	99.50 (1460)	Actinobacteria	JQ659836	+	-	-
R6-403	B1-9	Root	R2A	Pantoea dispersa LMG 2603(T) DQ504305	100 (1411)	γ-Proteobacteria	JQ659837	+	0.61	+++
R6-404	B1-9	Root	R2A	Pseudomonas geniculata ATCC 19374(T) AB021404	99.65 (1424)	γ-Proteobacteria	JQ659838	+	-	-
R6-405	B1-9	Root	R2A	Cellulosimicrobium funkei ATCC BAA-886(T) AY501364	99.64 (1437)	Actinobacteria	JQ659839	-	-	++
R6-406	B1-9	Root	R2A	Stenotrophomonas panacihumi MK06(T) GQ856217	99.72 (1474)	γ-Proteobacteria	JQ659840	-	-	+++
R6-407	B1-9	Root	R2A	Isoptericola variabilis MX5(T) AJ298873	100 (1432)	Actinobacteria	JQ659841	-	-	+++
R6-407-1	B1-9	Root	R2A	Pelomonas puraquae CCUG 52769(T) AM501439	99.30 (1371)	β-Proteobacteria	JQ659842	-	-	-
R6-407-2	B1-9	Root	R2A	Pelomonas puraquae CCUG 52769(T) AM501440	99.00 (1372)	β-Proteobacteria	JQ659843	-	-	-
R6-408	B1-9	Root	R2A	Sphingobium fuliginis DSM 14926(T) DQ092757	99.85 (1433)	α-Proteobacteria	JQ659844	-	-	-
R6-409	B1-9	Root	R2A	Rhizobium radiobacter ATCC 19358(T) AJ389904	99.34 (1422)	α-Proteobacteria	JQ659845	+	nd	+
R6-410	B1-9	Root	R2A	Pseudomonas otitidis MCC10330(T) AY953147	99.86 (1477)	γ-Proteobacteria	JQ659846	+	-	-
R6-416	B1-9	Root	AMS	Cellulosimicrobium funkei ATCC BAA-886(T) AY501364	99.85 (1440)	Actinobacteria	JQ659847	-	-	-
R6-417	B1-9	Root	AMS	Cellulosimicrobium funkei ATCC BAA-886(T) AY501365	99.64 (1436)	Actinobacteria	JQ659848	-	-	+++
R6-419	B1-9	Root	AMS	Cellulosimicrobium funkei ATCC BAA-886(T) AY501366	99.86 (1441)	Actinobacteria	JQ659849	-	-	++
R6-420	B1-9	Root	AMS	Cellulosimicrobium funkei ATCC BAA-886(T) AY501367	99.85 (1437)	Actinobacteria	JQ659850	-	-	-
R6-421	B1-9	Root	AMS	Pseudomonas aeruginosa LMG 1242(T) Z76651	99.86 (1457)	γ-Proteobacteria	JQ659851	+	1.91	++
R6-433	B1-9	Root	AMS+P	Cellulosimicrobium funkei ATCC BAA-886(T) AY501364	99.86 (1439)	Actinobacteria	JQ659852	-	-	+++
R6-434	B1-9	Root	AMS+P	Promicromonospora citrea DSM 43110(T) X83808	99.64 (1442)	Actinobacteria	JQ659853	-	-	+++
R6-435	B1-9	Root	AMS+P	Pseudomonas alcaligenes LMG 1224(T) Z76653	99.14 (1471)	γ-Proteobacteria	JQ659854	+	-	-
R6-436	B1-9	Root	AMS+P	Pseudomonas alcaligenes LMG 1224(T) Z76654	99.21 (1462)	γ-Proteobacteria	JQ659855	+	-	++
R6-437	B1-9	Root	AMS+P	Cellulosimicrobium funkei ATCC BAA-886(T) AY501364	99.86 (1442)	Actinobacteria	JQ659856	-	-	+++
R6-726	B1-9	Root	Nfb	Stenotrophomonas panacihumi MK06(T) GQ856217	99.79 (1474)	γ-Proteobacteria	JQ659857	-	-	+++
R6-763	B1-9	Root	Nfb	Pseudomonas citronellolis DSM 50332(T) Z76659	99.50 (1462)	γ-Proteobacteria	JQ659858	+	-	+
R6-764	B1-9	Root	Nfb	Pseudomonas aeruginosa LMG 1242(T) Z76651	99.93 (1462)	γ-Proteobacteria	JQ659859	+	1.41	+
R6-765	B1-9	Root	Nfb	Pseudomonas aeruginosa LMG 1242(T) Z76652	99.93 (1472)	γ-Proteobacteria	JQ659860	+	0.67	+++
R6-795	B1-9	Root	Nfb	Rhizobium radiobacter ATCC 19358(T) AJ389904	99.70 (1412)	α-Proteobacteria	JQ659861	+	nd	+
R6-796	B1-9	Root	Nfb	Pseudomonas geniculata ATCC 19374(T) AB021404	99.64 (1426)	γ-Proteobacteria	JQ659862	+	-	-
R6-797	B1-9	Root	Nfb	Pseudomonas alcaligenes LMG 1224(T) Z76653	99.21 (1466)	γ-Proteobacteria	JQ659863	+	-	++
R6-798	B1-9	Root	Nfb	Pseudomonas geniculata ATCC 19374(T) AB021404	99.64 (1425)	γ-Proteobacteria	JQ659864	+	-	-
R6-799	B1-9	Root	Nfb	Stenotrophomonas panacihumi MK06(T) GQ856217	99.79 (1474)	γ-Proteobacteria	JQ659865	-	-	+++
R7-107	KB-25	Root	KB	Pantoea stewartii subsp. indologenes LMG 2632(T) Y13251	99.64 (1452)	γ-Proteobacteria	JQ659866	+	0.31	-
R7-112	KB-25	Root	KB	Burkholderia anthina R-4183(T) AJ420880	100 (1467)	β-Proteobacteria	JQ659867	+	nd	-
R7-136	KB-25	Root	KB	Pantoea stewartii subsp. indologenes LMG 2632(T) Y13251	99.71 (1455)	γ-Proteobacteria	JQ659868	+	20.94	-
R7-314	KB-25	Root	KB	Enterobacter asburiae JCM 6051(T) AB004744	99.33 (1427)	γ-Proteobacteria	JQ659869	-	nd	-
R7-314-1	KB-25	Root	KB	Enterobacter asburiae JCM 6051(T) AB004745	99.33 (1418)	γ-Proteobacteria	JQ659870	-	nd	-
R7-354	KB-25	Root	KB	Pseudoxanthomonas indica P15(T) EF424397	98.34 (1384)	γ-Proteobacteria	JQ659871	-	-	-
R7-354-1	KB-25	Root	KB	Cellulomonas terrae DB5(T) AY884570	98.33 (1466)	Actinobacteria	JQ659872	-	-	-
R7-371	KB-25	Root	KB	Ensifer adhaerens LMG 20216(T) AM181733	97.91 (1408)	α-Proteobacteria	JQ659873	+	nd	-
R7-377-1	KB-25	Root	KB	Enterobacter asburiae JCM 6051(T) AB004744	100 (1432)	γ-Proteobacteria	JQ659874	-	nd	-
R7-378	KB-25	Root	KB	Pantoea dispersa LMG 2603(T) DQ504305	100 (1405)	γ-Proteobacteria	JQ659875	+	0.88	-
R7-402	KB-25	Root	KB	Starkeya novella DSM 506(T) CP002026	98.89 (1439)	α-Proteobacteria	JQ659876	-	-	-
R7-405	KB-25	Root	KB	Pseudoxanthomonas indica P15(T) EF424397	99.11 (1443)	γ-Proteobacteria	JQ659877	-	-	-
R7-413	KB-25	Root	KB	Kocuria halotolerans YIM 90716(T) DQ979377	99.46 (1493)	Actinobacteria	JQ659878	-	-	-
R7-519	KB-25	Root	869M	Streptomyces coeruleofuscus NBRC 12757(T) AB184840	99.19 (1441)	Actinobacteria	JQ659879	-	-	+++
R7-520	KB-25	Root	869M	Pseudomonas aeruginosa LMG 1242(T) Z76651	99.93 (1471)	γ-Proteobacteria	JQ659880	+	3.94	++
R7-520-1	KB-25	Root	869M	Pseudomonas aeruginosa LMG 1242(T) Z76652	99.93 (1455)	γ-Proteobacteria	JQ659881	+	9.28	+
R7-521	KB-25	Root	869M	Pseudomonas aeruginosa LMG 1242(T) Z76653	99.86 (1471)	γ-Proteobacteria	JQ659882	+	24.51	+++
R7-522	KB-25	Root	869M	Rhizobium radiobacter ATCC 19358(T) AJ389904	99.34 (1421)	α-Proteobacteria	JQ659883	+	nd	+
R7-532	KB-25	Root	869M+P	Bacillus horneckiae DSM 23495(T) FR749913	97.78 (1498)	Firmicutes	JQ659884	-	-	-
R7-533	KB-25	Root	869M+P	Oceanobacillus caeni S-11(T) AB275883	98.48 (1521)	Firmicutes	JQ659885	-	-	-
R7-534	KB-25	Root	869M+P	Pantoea dispersa LMG 2603(T) DQ504305	100 (1409)	γ-Proteobacteria	JQ659886	+	27.79	+++
R7-535	KB-25	Root	869M+P	Rhizobium mesosinicum CCBAU 25010(T) DQ100063	97.47 (1359)	α-Proteobacteria	JQ659887	+	nd	+++
R7-536	KB-25	Root	869M+P	Pseudomonas aeruginosa LMG 1242(T) Z76651	99.86 (1467)	γ-Proteobacteria	JQ659888	+	6.17	+
R7-538	KB-25	Root	869M+P	Rhizobium radiobacter ATCC 19358(T) AJ389904	97.57 (1415)	α-Proteobacteria	JQ659889	+	nd	+
R7-539	KB-25	Root	869M+P	Pseudomonas aeruginosa LMG 1242(T) Z76651	99.93 (1469)	γ-Proteobacteria	JQ659890	+	0.43	+
R7-545	KB-25	Root	KB	Pseudomonas aeruginosa LMG 1242(T) Z76652	99.76 (1472)	γ-Proteobacteria	JQ659891	+	25.87	+
R7-546	KB-25	Root	KB	Rhizobium radiobacter ATCC 19358(T) AJ389904	97.22 (1402)	α-Proteobacteria	JQ659892	+	nd	+
R7-546-1	KB-25	Root	KB	Rhizobium radiobacter ATCC 19358(T) AJ389904	99.62 (1420)	α-Proteobacteria	JQ659893	+	nd	+
R7-547	KB-25	Root	KB	Achromobacter insolitus LMG 6003(T) AY170847	99.93 (1454)	β-Proteobacteria	JQ659894	+	-	-
R7-548	KB-25	Root	KB	Oceanobacillus profundus CL-MP28(T) DQ386635	100 (1391)	Firmicutes	JQ659895	-	-	-
R7-549	KB-25	Root	KB	Pseudomonas aeruginosa LMG 1242(T) Z76651	99.86 (1463)	γ-Proteobacteria	JQ659896	+	0.42	+
R7-567	KB-25	Root	KB	Lysobacter niastensis GH41-7(T) DQ462462	98.75 (1463)	γ-Proteobacteria	JQ659897	-	-	-
R7-568	KB-25	Root	KB	Ensifer adhaerens LMG 20216(T) AM181733	92.98 (1409)	α-Proteobacteria	JQ659898	+	nd	+++
R7-569	KB-25	Root	KB	Rhizobium radiobacter ATCC 19358(T) AJ389904	99.63 (1420)	α-Proteobacteria	JQ659899	+	nd	++
R7-571	KB-25	Root	KB	Pseudomonas aeruginosa LMG 1242(T) Z76651	99.83 (1473)	γ-Proteobacteria	JQ659900	+	7.32	+
R7-573	KB-25	Root	KB+P	Starkeya novella DSM 506(T) CP002026	98.84 (1441)	α-Proteobacteria	JQ659901	-	-	-
R7-578	KB-25	Root	R2A	Rhizobium radiobacter ATCC 19358(T) AJ389904	99.61 (1420)	α-Proteobacteria	JQ659902	+	nd	+
R7-579	KB-25	Root	R2A	Pseudomonas aeruginosa LMG 1242(T) Z76651	99.93 (1458)	γ-Proteobacteria	JQ659903	+	15.98	+++
R7-580	KB-25	Root	R2A	Pseudomonas aeruginosa LMG 1242(T) Z76652	99.86 (1472)	γ-Proteobacteria	JQ659904	+	1.59	+
R7-581	KB-25	Root	R2A	Mycobacterium sphagni DSM 44076(T) FR733719	98.92 (1469)	Actinobacteria	JQ659905	+	-	-
R7-582	KB-25	Root	R2A	Pseudomonas aeruginosa LMG 1242(T) Z76651	99.86 (1469)	γ-Proteobacteria	JQ659906	+	3.05	+
R7-583	KB-25	Root	R2A	Pseudomonas aeruginosa LMG 1242(T) Z76652	99.93 (1467)	γ-Proteobacteria	JQ659907	+	30.27	+
R7-584	KB-25	Root	R2A	Pseudomonas aeruginosa LMG 1242(T) Z76653	99.91 (1465)	γ-Proteobacteria	JQ659908	+	38.47	+
R7-584-1	KB-25	Root	R2A	Pseudomonas aeruginosa LMG 1242(T) Z76654	99.84 (1470)	γ-Proteobacteria	JQ659909	+	21.69	+
R7-595	KB-25	Root	R2A	Curtobacterium luteum DSM 20542(T) X77437	99.85 (1451)	Actinobacteria	JQ659910	-	58.39	-
R7-596	KB-25	Root	AMS	Micromonospora aurantiaca ATCC 27029(T) ADBZ01000128	99.92 (1464)	Actinobacteria	JQ659911	+	37.26	-
R7-597	KB-25	Root	AMS	Rhizobium larrymoorei 3-10(T) Z30542	99.02 (1421)	α-Proteobacteria	JQ659912	+	nd	+
R7-598	KB-25	Root	AMS	Starkeya novella DSM 506(T) CP002026	98.47 (1437)	α-Proteobacteria	JQ659913	-	-	++
R7-599	KB-25	Root	AMS	Williamsia serinedens IMMIB SR-4(T) AM283464	99.39 (1440)	Actinobacteria	JQ659914	-	-	-
R7-600	KB-25	Root	AMS	Sphingomonas insulae DS-28(T) EF363714	96.56 (1423)	α-Proteobacteria	JQ659915	+	-	-
R7-601	KB-25	Root	AMS	Ensifer adhaerens LMG 20216(T) AM181733	99.78 (1410)	α-Proteobacteria	JQ659916	+	176.93	++
R7-602	KB-25	Root	AMS	Starkeya novella DSM 506(T) CP002026	99.85 (1435)	α-Proteobacteria	JQ659917	-	-	+++
R7-603	KB-25	Root	AMS	Pseudomonas aeruginosa LMG 1242(T) Z76651	99.15 (1452)	γ-Proteobacteria	JQ659918	+	5.82	+
R7-604	KB-25	Root	AMS	Methylobacterium radiotolerans JCM 2831(T) CP001001	99.93 (1439)	α-Proteobacteria	JQ659919	+	0.42	-
R7-734	KB-25	Root	Nfb	Pseudomonas aeruginosa LMG 1242(T) Z76651	99.93 (1470)	γ-Proteobacteria	JQ659920	+	10.65	+++
R7-766	KB-25	Root	Nfb	Pseudomonas aeruginosa LMG 1242(T) Z76652	99.86 (1468)	γ-Proteobacteria	JQ659921	+	4.21	+++
R7-800	KB-25	Root	Nfb	Rhizobium radiobacter ATCC 19358(T) AJ389904	99.59 (1421)	α-Proteobacteria	JQ659922	+	nd	+
R7-801	KB-25	Root	Nfb	Pseudomonas aeruginosa LMG 1242(T) Z76651	99.93 (1470)	γ-Proteobacteria	JQ659923	+	2.29	+++
R7-802	KB-25	Root	Nfb	Rhizobium radiobacter ATCC 19358(T) AJ389904	99.63 (1420)	α-Proteobacteria	JQ659924	+	nd	+
R7-803	KB-25	Root	Nfb	Pseudomonas aeruginosa LMG 1242(T) Z76651	99.86 (1468)	γ-Proteobacteria	JQ659925	+	1.29	++
R8-139	KB-26	Root	869M	Burkholderia tropica Ppe8(T) AJ420332	100 (1419)	β-Proteobacteria	JQ659926	+	162.88	-
R8-303	KB-26	Root	R2A	Brevibacillus panacihumi DCY35(T) EU383033	100 (1464)	Firmicutes	JQ659927	-	-	-
R8-309	KB-26	Root	R2A	Bacillus aryabhattai B8W22(T) EF114313	99.86 (1509)	Firmicutes	JQ659928	-	-	-
R8-313	KB-26	Root	R2A	Paenibacillus residui MC246(T) FN293173	100 (1471)	Firmicutes	JQ659929	+	111.97	-
R8-322	KB-26	Root	KB	Enterobacter mori R18-2 EU721605	99.80 (1289)	γ-Proteobacteria	JQ659930	-	nd	-
R8-323	KB-26	Root	KB	Pseudomonas plecoglossicida FPC951(T) AB009457	99.93 (1491)	γ-Proteobacteria	JQ659931	+	-	-
R8-325	KB-26	Root	KB	Enterobacter mori R18-2 EU721605	99.80 (1286)	γ-Proteobacteria	JQ659932	-	nd	-
R8-335	KB-26	Root	KB	Pantoea dispersa LMG 2603(T) DQ504305	99.93 (1408)	γ-Proteobacteria	JQ659933	+	44.6	-
R8-335-1	KB-26	Root	KB	Pantoea dispersa LMG 2603(T) DQ504306	100 (1360)	γ-Proteobacteria	JQ659934	+	138.18	-
R8-340	KB-26	Root	KB	Chitinophaga sancti NBRC 15057(T) AB078066	98.63 (1463)	Bacteroidetes	JQ659935	-	-	-
R8-355	KB-26	Root	KB	Cellulomonas terrae DB5(T) AY884570	98.31 (1469)	Actinobacteria	JQ659936	-	-	-
R8-376	KB-26	Root	869M	Mitsuaria chitosanitabida 3001(T) AB006851	99.42 (1477)	β-Proteobacteria	JQ659937	-	-	-
R8-386	KB-26	Root	869M	Ensifer adhaerens LMG 20216(T) AM181733	97.99 (1411)	α-Proteobacteria	JQ659938	+	nd	-
R8-396	KB-26	Root	KB	Pantoea dispersa LMG 2603(T) DQ504305	100 (1403)	γ-Proteobacteria	JQ659939	+	11.69	-
R8-410	KB-26	Root	R2A	Starkeya novella DSM 506(T) CP002026	98.89 (1440)	α-Proteobacteria	JQ659940	-	-	-
R8-524	KB-26	Root	869M	Rhizobium mesosinicum CCBAU 25010(T) DQ100063	97.49 (1368)	α-Proteobacteria	JQ659941	+	nd	+++
R8-525	KB-26	Root	869M	Pseudomonas aeruginosa LMG 1242(T) Z76651	99.92 (1466)	γ-Proteobacteria	JQ659942	+	1.98	+++
R8-540	KB-26	Root	869M+P	Methylobacterium radiotolerans JCM 2831(T) CP001001	99.63 (1441)	α-Proteobacteria	JQ659943	+	7.32	-
R8-541	KB-26	Root	869M+P	Starkeya novella DSM 506(T) CP002026	99.85 (1441)	α-Proteobacteria	JQ659944	-	-	++
R8-542	KB-26	Root	869M+P	Pseudoxanthomonas indica P15(T) EF424397	99.19 (1444)	γ-Proteobacteria	JQ659945	-	-	-
R8-543	KB-26	Root	869M+P	Achromobacter ruhlandii ATCC 15749(T) AB010840	99.62 (1410)	β-Proteobacteria	JQ659946	+	-	-
R8-543-1	KB-26	Root	869M+P	Achromobacter ruhlandii ATCC 15749(T) AB010840	99.46 (1422)	β-Proteobacteria	JQ659947	+	-	-
R8-544	KB-26	Root	869M+P	Rhizobium mesosinicum CCBAU 25010(T) DQ100063	97.57 (1371)	α-Proteobacteria	JQ659948	+	nd	+++
R8-550	KB-26	Root	KB	Pseudomonas aeruginosa LMG 1242(T) Z76651	99.93 (1475)	γ-Proteobacteria	JQ659949	+	3.47	+
R8-550-1	KB-26	Root	KB	Pseudomonas aeruginosa LMG 1242(T) Z76652	99.93 (1461)	γ-Proteobacteria	JQ659950	+	18.72	+
R8-551	KB-26	Root	KB	Bordetella avium 197N AM167904	99.21 (1486)	β-Proteobacteria	JQ659951	-	-	-
R8-552	KB-26	Root	KB	Oceanobacillus profundus CL-MP28(T) DQ386635	100 (1429)	Firmicutes	JQ659952	-	-	-
R8-553	KB-26	Root	KB	Achromobacter ruhlandii ATCC 15749(T) AB010840	99.62 (1411)	β-Proteobacteria	JQ659953	+	-	-
R8-554	KB-26	Root	KB	Pseudomonas aeruginosa LMG 1242(T) Z76651	99.92 (1448)	γ-Proteobacteria	JQ659954	+	0.6	+
R8-556	KB-26	Root	KB	Rhizobium radiobacter ATCC 19358(T) AJ389904	99.13 (1417)	α-Proteobacteria	JQ659955	+	nd	+
R8-557	KB-26	Root	KB	Rhizobium radiobacter ATCC 19358(T) AJ389904	91.71 (1421)	α-Proteobacteria	JQ659956	+	nd	+
R8-557-1	KB-26	Root	KB	Pseudomonas aeruginosa LMG 1242(T) Z76651	99.08 (1470)	γ-Proteobacteria	JQ659957	+	0.9	+
R8-558	KB-26	Root	KB	Achromobacter xylosoxidans DSM 10346(T) Y14908	99.28 (1460)	β-Proteobacteria	JQ659958	+	-	-
R8-559	KB-26	Root	KB	Pseudomonas aeruginosa LMG 1242(T) Z76651	99.86 (1470)	γ-Proteobacteria	JQ659959	+	109.66	+++
R8-574	KB-26	Root	KB+P	Oceanobacillus profundus CL-MP28(T) DQ386635	99.85 (1419)	Firmicutes	JQ659960	-	-	-
R8-575	KB-26	Root	KB+P	Pseudomonas aeruginosa LMG 1242(T) Z76651	99.93 (1471)	γ-Proteobacteria	JQ659961	+	35.65	++
R8-576	KB-26	Root	KB+P	Pseudoxanthomonas indica P15(T) EF424397	99.19 (1444)	γ-Proteobacteria	JQ659962	-	-	-
R8-585	KB-26	Root	R2A	Mycobacterium sphagni DSM 44076(T) FR733719	99.16 (1454)	Actinobacteria	JQ659963	+	-	-
R8-586	KB-26	Root	R2A	Achromobacter xylosoxidans DSM 10346(T) Y14908	99.27 (1467)	β-Proteobacteria	JQ659964	+	-	-
R8-587	KB-26	Root	R2A	Sphingobium chungbukense DJ77(T) AF159257	98.58 (1433)	α-Proteobacteria	JQ659965	-	-	-
R8-588	KB-26	Root	R2A	Pseudomonas aeruginosa LMG 1242(T) Z76651	99.83 (1470)	γ-Proteobacteria	JQ659966	+	44.25	++
R8-589	KB-26	Root	R2A	Pseudomonas aeruginosa LMG 1242(T) Z76652	99.93 (1472)	γ-Proteobacteria	JQ659967	+	100.06	++
R8-590	KB-26	Root	R2A	Pseudomonas aeruginosa LMG 1242(T) Z76653	99.77 (1456)	γ-Proteobacteria	JQ659968	+	3.57	++
R8-590-1	KB-26	Root	R2A	Pseudomonas aeruginosa LMG 1242(T) Z76654	99.77 (1442)	γ-Proteobacteria	JQ659969	+	10.65	+
R8-591	KB-26	Root	R2A	Pseudomonas plecoglossicida FPC951(T) AB009457	99.92 (1453)	γ-Proteobacteria	JQ659970	+	-	-
R8-591-1	KB-26	Root	R2A	Pseudomonas plecoglossicida FPC951(T) AB009458	99.92 (1442)	γ-Proteobacteria	JQ659971	+	-	-
R8-592	KB-26	Root	R2A	Ensifer adhaerens LMG 20216(T) AM181733	93.13 (1412)	α-Proteobacteria	JQ659972	+	nd	-
R8-593	KB-26	Root	R2A	Achromobacter xylosoxidans DSM 10346(T) Y14908	99.86 (1466)	β-Proteobacteria	JQ659973	+	-	-
R8-605	KB-26	Root	869M	Starkeya novella DSM 506(T) CP002026	98.89 (1437)	α-Proteobacteria	JQ659974	-	-	+
R8-735	KB-26	Root	Nfb	Pseudomonas hibiscicola ATCC 19867(T) AB021405	99.50 (1457)	γ-Proteobacteria	JQ659975	+	-	-
R8-736	KB-26	Root	Nfb	Pseudomonas hibiscicola ATCC 19867(T) AB021406	99.50 (1459)	γ-Proteobacteria	JQ659976	+	-	-
R8-737	KB-26	Root	Nfb	Pseudomonas hibiscicola ATCC 19867(T) AB021407	99.50 (1457)	γ-Proteobacteria	JQ659977	+	-	-
R8-767	KB-26	Root	Nfb	Pseudomonas aeruginosa LMG 1242(T) Z76651	99.86 (1472)	γ-Proteobacteria	JQ659978	+	1.83	++
R8-768	KB-26	Root	Nfb	Pseudomonas aeruginosa LMG 1242(T) Z76652	99.86 (1474)	γ-Proteobacteria	JQ659979	+	71.27	+++
R8-768-1	KB-26	Root	Nfb	Pseudomonas aeruginosa LMG 1242(T) Z76653	99.86 (1442)	γ-Proteobacteria	JQ659980	+	18.42	+++
R8-769	KB-26	Root	Nfb	Pseudomonas aeruginosa LMG 1242(T) Z76654	99.86 (1471)	γ-Proteobacteria	JQ659981	+	2.29	++
R8-769-1	KB-26	Root	Nfb	Pseudomonas aeruginosa LMG 1242(T) Z76655	99.86 (1457)	γ-Proteobacteria	JQ659982	+	1.98	++
R8-770	KB-26	Root	Nfb	Pseudomonas aeruginosa LMG 1242(T) Z76656	99.92 (1370)	γ-Proteobacteria	JQ659983	+	0.6	+++
R8-770-1	KB-26	Root	Nfb	Pseudomonas aeruginosa LMG 1242(T) Z76657	99.92 (1354)	γ-Proteobacteria	JQ659984	+	109.66	+
R8-804	KB-26	Root	Nfb	Bordetella avium 197N AM167904	98.93 (1487)	β-Proteobacteria	JQ659985	-	-	-
R9-108	KB-27	Root	KB	Pantoea stewartii subsp. indologenes LMG 2632(T) Y13251	99.78 (1453)	γ-Proteobacteria	JQ659986	+	0.48	-
R9-110	KB-27	Root	KB	Pantoea stewartii subsp. stewartii LMG 2715(T) Z96080	99.88 (1478)	γ-Proteobacteria	JQ659987	-	44.6	-
R9-111	KB-27	Root	KB	Pantoea dispersa LMG 2603(T) DQ504305	100 (1360)	γ-Proteobacteria	JQ659988	+	0.41	-
R9-330	KB-27	Root	869M	Enterobacter mori R18-2 EU721605	99.80 (1286)	γ-Proteobacteria	JQ659989	-	nd	-
R9-362	KB-27	Root	869M	Cellulomonas terrae DB5(T) AY884570	98.32 (1467)	Actinobacteria	JQ659990	-	-	-
R9-362-1	KB-27	Root	869M	Cellulomonas terrae DB5(T) AY884571	98.28 (1385)	Actinobacteria	JQ659991	-	-	-
R9-379	KB-27	Root	869M	Enterobacter cancerogenus LMG 2693(T) Z96078	99.79 (1473)	γ-Proteobacteria	JQ659992	-	nd	-
R9-523	KB-27	Root	869M	Pseudomonas aeruginosa LMG 1242(T) Z76651	99.93 (1471)	γ-Proteobacteria	JQ659993	+	0.59	++
R9-523-1	KB-27	Root	869M	Pseudomonas aeruginosa LMG 1242(T) Z76652	99.93 (1447)	γ-Proteobacteria	JQ659994	+	3.53	+
R9-526	KB-27	Root	869M	Streptomyces variabilis NBRC 12825(T) AB184884	99.14 (1457)	Actinobacteria	JQ659995	-	-	-
R9-527	KB-27	Root	869M	Glycomyces mayteni YIM 61331(T) EU814511	98.06 (1427)	Actinobacteria	JQ659996	-	-	+++
R9-528	KB-27	Root	869M	Oceanobacillus profundus CL-MP28(T) DQ386635	100 (1414)	Firmicutes	JQ659997	-	-	-
R9-529	KB-27	Root	869M	Oceanobacillus profundus CL-MP28(T) DQ386636	100 (1413)	Firmicutes	JQ659998	-	-	-
R9-530	KB-27	Root	869M	Oceanobacillus caeni S-11(T) AB275883	99.0 (1507)	Firmicutes	JQ659999	-	-	+
R9-545	KB-27	Root	KB	Streptomyces chartreusis NBRC 12753(T) AB184839	98.78 (1456)	Actinobacteria	JQ660000	-	-	-
R9-546	KB-27	Root	KB	Oceanobacillus caeni S-11(T) AB275883	99.25 (1477)	Firmicutes	JQ660001	-	-	-
R9-547	KB-27	Root	KB	Streptomyces mutabilis NBRC 12800(T) AB184156	98.87 (1448)	Actinobacteria	JQ660002	-	-	-
R9-549	KB-27	Root	KB	Streptomyces chartreusis NBRC 12753(T) AB184839	98.65 (1456)	Actinobacteria	JQ660003	-	-	-
R9-550	KB-27	Root	KB	Micromonospora aurantiaca ATCC 27029(T) ADBZ01000128	99.93 (1463)	Actinobacteria	JQ660004	+	69.75	-
R9-560	KB-27	Root	KB	Acinetobacter radioresistens DSM 6976(T) X81666	97.38 (1429)	γ-Proteobacteria	JQ660005	-	-	-
R9-561	KB-27	Root	KB	Oceanobacillus profundus CL-MP28(T) DQ386635	99.93 (1409)	Firmicutes	JQ660006	-	-	+++
R9-562	KB-27	Root	KB	Streptomyces althioticus NRRL B-3981(T) AY999791	99.34 (1468)	Actinobacteria	JQ660007	-	-	-
R9-563	KB-27	Root	KB	Xanthomonas gardneri ATCC 19865(T) AEQX01000446	98.72 (1501)	γ-Proteobacteria	JQ660008	-	-	-
R9-564	KB-27	Root	KB	Glycomyces arizonensis NRRL B-16153(T) AY462042	96.69 (1399)	Actinobacteria	JQ660009	-	-	-
R9-565	KB-27	Root	KB	Kribbella aluminosa HKI 0478(T) EF126967	99.56 (1429)	Actinobacteria	JQ660010	-	-	-
R9-566	KB-27	Root	KB	Oceanobacillus profundus CL-MP28(T) DQ386635	100 (1434)	Firmicutes	JQ660011	-	-	-
R9-594	KB-27	Root	R2A	Sphingopyxis chilensis S37(T) AF367204	99.18 (1441)	α-Proteobacteria	JQ660012	-	-	-
R9-738	KB-27	Root	Nfb	Rhizobium radiobacter ATCC 19358(T) AJ389904	99.70 (1420)	α-Proteobacteria	JQ660013	+	nd	+
R9-739	KB-27	Root	Nfb	Xanthomonas gardneri ATCC 19865(T) AEQX01000446	98.72 (1503)	γ-Proteobacteria	JQ660014	-	-	++
R9-740	KB-27	Root	Nfb	Xanthomonas gardneri ATCC 19865(T) AEQX01000447	98.66 (1503)	γ-Proteobacteria	JQ660015	-	-	++
R9-741	KB-27	Root	Nfb	Xanthomonas gardneri ATCC 19865(T) AEQX01000448	98.73 (1503)	γ-Proteobacteria	JQ660016	-	-	++
R9-771	KB-27	Root	Nfb	Pseudomonas aeruginosa LMG 1242(T) Z76651	99.93 (1471)	γ-Proteobacteria	JQ660017	+	1.91	+++
S1-9	KE1-29	stem	869M	Cellulomonas denverensis W6929(T) AY501362	98.94 (1417)	Actinobacteria	JQ660018	-	-	-
S1-10	KE1-29	stem	869M	Cellulomonas hominis DMMZ CE40(T) X82598	98.79 (1405)	Actinobacteria	JQ660019	-	-	-
S1-23	KE1-29	stem	R2A	Rhizobium cellulosilyticum ALA10B2(T) DQ855276	99.31 (1434)	α-Proteobacteria	JQ660020	+	nd	+
S1-24	KE1-29	stem	R2A	Aestuariimicrobium kwangyangense R27(T) DQ830982	99.90 (1450)	Actinobacteria	JQ660021	-	-	-
S1-25	KE1-29	stem	R2A	Janibacter melonis CM2104(T) AY522568	99.20 (1456)	Actinobacteria	JQ660022	-	-	-
S1-27	KE1-29	stem	R2A	Cellulomonas hominis DMMZ CE40(T) X82598	99.30 (1405)	Actinobacteria	JQ660023	-	-	-
S1-28	KE1-29	stem	R2A	Patulibacter americanus CP177-2(T) AJ871306	97.20 (1459)	Actinobacteria	JQ660024	-	-	-
S1-68	KE1-29	stem	869M	Cellulomonas hominis DMMZ CE40(T) X82598	98.70 (1424)	Actinobacteria	JQ660025	-	-	-
S1-79	KE1-29	stem	KB	Cellulomonas hominis DMMZ CE40(T) X82599	98.40 (1428)	Actinobacteria	JQ660026	-	-	-
S1-80	KE1-29	stem	KB	Flavobacterium oceanosedimentum ATCC 31317(T) EF592577	99.90 (1370)	Bacteroidetes	JQ660027	-	-	++
S1-81	KE1-29	stem	KB	Microbacterium arborescens DSM 20754(T) X77443	100 (1450)	Actinobacteria	JQ660028	+	-	+++
S1-82	KE1-29	stem	KB	Pantoea dispersa LMG 2603(T) DQ504305	97.91 (1407)	γ-Proteobacteria	JQ660029	+	0.28	+++
S1-115	KE1-29	stem	KB	Pantoea stewartii subsp. indologenes LMG 2632(T) Y13251	98.69 (1440)	γ-Proteobacteria	JQ660030	+	34.66	-
S1-119	KE1-29	stem	KB	Cellulomonas hominis DMMZ CE40(T) X82598	98.86 (1421)	Actinobacteria	JQ660031	-	-	-
S1-150	KE1-29	stem	869M	Aeromicrobium tamlense SSW1-57(T) DQ411541	98.83 (1418)	Actinobacteria	JQ660032	-	-	-
S1-151	KE1-29	stem	869M	Cellulomonas denverensis W6929(T) AY501362	98.83 (1420)	Actinobacteria	JQ660033	-	-	-
S1-152	KE1-29	stem	869M	Cellulomonas denverensis W6929(T) AY501363	99.93 (1419)	Actinobacteria	JQ660034	-	-	-
S1-153	KE1-29	stem	869M	Williamsia serinedens IMMIB SR-4(T) AM283464	98.13 (1439)	Actinobacteria	JQ660035	-	-	-
S1-154	KE1-29	stem	869M	Patulibacter americanus CP177-2(T) AJ871306	97.96 (1456)	Actinobacteria	JQ660036	-	-	-
S1-155	KE1-29	stem	869M	Knoellia sinensis DSM 12331(T) AJ294412	97.17 (1467)	Actinobacteria	JQ660037	-	-	-
S1-181	KE1-29	stem	869M	Rhizobium alkalisoli CCBAU 01393(T) EU074168	98.69 (1355)	α-Proteobacteria	JQ660038	+	nd	+
S1-182	KE1-29	stem	869M	Cellulomonas hominis DMMZ CE40(T) X82598	98.14 (1424)	Actinobacteria	JQ660039	-	-	-
S1-183	KE1-29	stem	869M	Patulibacter americanus CP177-2(T) AJ871306	99.33 (1488)	Actinobacteria	JQ660040	-	-	-
S1-212	KE1-29	stem	869M	Methylobacterium rhodesianum DSM 5687(T) AB175642	99.57 (1378)	α-Proteobacteria	JQ660041	+	nd	-
S1-401	KE1-29	stem	869M	Pseudomonas psychrotolerans C36(T) AJ575816	98.22 (1456)	γ-Proteobacteria	JQ660042	+	0.88	-
S1-403	KE1-29	stem	869M	Rhizobium cellulosilyticum ALA10B2(T) DQ855276	100 (1402)	α-Proteobacteria	JQ660043	+	nd	+
S1-406	KE1-29	stem	869M	Rhizobium larrymoorei 3-10(T) Z30542	98.37 (1423)	α-Proteobacteria	JQ660044	+	nd	+
S1-412	KE1-29	stem	869M	Chryseobacterium indoltheticum LMG 4025(T) AY468448	99.91 (1440)	Bacteroidetes	JQ660045	-	-	-
S1-416	KE1-29	stem	869M	Methylobacterium radiotolerans JCM 2831(T) CP001001	99.93 (1438)	α-Proteobacteria	JQ660046	+	15.98	-
S1-421	KE1-29	stem	869M	Staphylococcus kloosii ATCC 43959(T) AB009940	100 (1493)	Firmicutes	JQ660047	-	-	-
S1-421-1	KE1-29	stem	869M	Staphylococcus kloosii ATCC 43959(T) AB009941	99.93 (1488)	Firmicutes	JQ660048	-	-	-
S1-428	KE1-29	stem	KB	Microbacterium oleivorans DSM 16091(T) AJ698725	94.86 (1460)	Actinobacteria	JQ660049	+	-	-
S1-438	KE1-29	stem	KB	Tatumella morbirosei LMG 23360(T) EU344769	98.89 (1461)	γ-Proteobacteria	JQ660050	-	-	-
S1-712	KE1-29	stem	Nfb	Rhizobium huautlense S02(T) AF025852	98.89 (1426)	α-Proteobacteria	JQ660051	+	nd	+
S1-713	KE1-29	stem	Nfb	Rhizobium huautlense S02(T) AF025853	98.69 (1426)	α-Proteobacteria	JQ660052	+	nd	+
S1-783	KE1-29	stem	Nfb	Cellulomonas hominis DMMZ CE40(T) X82598	98.75 (1427)	Actinobacteria	JQ660053	-	-	+
S1-783-1	KE1-29	stem	Nfb	Cellulomonas hominis DMMZ CE40(T) X82599	100 (1408)	Actinobacteria	JQ660054	-	-	+
S2-11	KE1-30	stem	869M	Brachybacterium rhamnosum LMG 19848(T) AJ415376	99.83 (1454)	Actinobacteria	JQ660055	-	-	++
S2-29	KE1-30	stem	R2A	Enterobacter cowanii CIP 107300(T) AJ508303	98.25 (1358)	γ-Proteobacteria	JQ660056	+	nd	++
S2-43	KE1-30	stem	R2A	Nocardioides salarius CL-Z59(T) DQ401092	96.79 (1435)	Actinobacteria	JQ660057	-	-	-
S2-44	KE1-30	stem	R2A	Mucilaginibacter daejeonensis Jip 10(T) AB267717	96.28 (1462)	Bacteroidetes	JQ660058	-	-	-
S2-44-2	KE1-30	stem	R2A	Mucilaginibacter daejeonensis Jip 10(T) AB267718	97.91 (1459)	Bacteroidetes	JQ660059	-	-	-
S2-45	KE1-30	stem	R2A	Mesorhizobium huakuii IAM 14158(T) D12797	99.85 (1417)	α-Proteobacteria	JQ660060	+	nd	++
S2-47	KE1-30	stem	R2A	Methylobacterium radiotolerans JCM 2831(T) CP001001	99.92 (1439)	α-Proteobacteria	JQ660061	+	107.68	-
S2-48	KE1-30	stem	R2A	Microbacterium oleivorans DSM 16091(T) AJ698725	95.94 (1468)	Actinobacteria	JQ660062	+	-	-
S2-69	KE1-30	stem	869M	Nocardioides alkalitolerans KSL-1(T) AY633969	99.70 (1460)	Actinobacteria	JQ660063	-	-	-
S2-83	KE1-30	stem	KB	Pseudomonas psychrotolerans C36(T) AJ575816	97.21 (1454)	γ-Proteobacteria	JQ660064	+	17.14	-
S2-84	KE1-30	stem	KB	Nocardioides alkalitolerans KSL-1(T) AY633969	99.70 (1459)	Actinobacteria	JQ660065	-	-	-
S2-86	KE1-30	stem	KB	Williamsia serinedens IMMIB SR-4(T) AM283464	97.04 (1438)	Actinobacteria	JQ660066	-	-	-
S2-87	KE1-30	stem	KB	Roseomonas pecuniae N75(T) GU168019	99.93 (1399)	α-Proteobacteria	JQ660067	-	-	-
S2-92	KE1-30	stem	KB	Curtobacterium luteum DSM 20542(T) X77437	99.70 (1455)	Actinobacteria	JQ660068	-	17.42	-
S2-120	KE1-30	stem	KB	Curtobacterium citreum DSM 20528(T) X77436	99.71 (1456)	Actinobacteria	JQ660069	-	12.3	-
S2-121	KE1-30	stem	KB	Flavobacterium oceanosedimentum ATCC 31317(T) EF592577	98.43 (1408)	Bacteroidetes	JQ660070	-	-	-
S2-122	KE1-30	stem	KB	Pantoea dispersa LMG 2603(T) DQ504305	96.71 (1394)	γ-Proteobacteria	JQ660071	+	12.69	+++
S2-123	KE1-30	stem	KB	Nocardioides alkalitolerans KSL-1(T) AY633969	97.92 (1464)	Actinobacteria	JQ660072	-	-	-
S2-156	KE1-30	stem	869M	Pantoea dispersa LMG 2603(T) DQ504305	99.57 (1382)	γ-Proteobacteria	JQ660073	+	4.04	+++
S2-157	KE1-30	stem	869M	Microbacterium foliorum DSM 12966(T) AJ249780	98.85 (1460)	Actinobacteria	JQ660074	+	-	-
S2-158	KE1-30	stem	869M	Microbacterium testaceum DSM 20166(T) X77445	99.92 (1456)	Actinobacteria	JQ660075	+	-	+++
S2-159	KE1-30	stem	869M	Curtobacterium luteum DSM 20542(T) X77437	98.24 (1446)	Actinobacteria	JQ660076	-	0.96	+++
S2-184	KE1-30	stem	869M	Microbacterium hominis IFO 15708(T) AB004727	99.93 (1475)	Actinobacteria	JQ660077	+	-	++
S2-185	KE1-30	stem	869M	Curtobacterium luteum DSM 20542(T) X77437	97.30 (1458)	Actinobacteria	JQ660078	-	14.66	-
S2-186	KE1-30	stem	869M	Nocardioides alkalitolerans KSL-1(T) AY633969	94.59 (1463)	Actinobacteria	JQ660079	-	-	-
S2-187	KE1-30	stem	869M	Nocardioides furvisabuli SBS-26(T) DQ411542	97.92 (1381)	Actinobacteria	JQ660080	-	-	-
S2-189	KE1-30	stem	869M	Pantoea dispersa LMG 2603(T) DQ504305	99.68 (1406)	γ-Proteobacteria	JQ660081	+	9.45	-
S2-404	KE1-30	stem	869M	Pseudomonas psychrotolerans C36(T) AJ575816	99.57 (1453)	γ-Proteobacteria	JQ660082	+	31.62	-
S2-404-1	KE1-30	stem	869M	Pseudomonas psychrotolerans C36(T) AJ575817	98.26 (1456)	γ-Proteobacteria	JQ660083	+	44.25	-
S2-405	KE1-30	stem	869M	Rhizobium cellulosilyticum ALA10B2(T) DQ855276	98.85 (1438)	α-Proteobacteria	JQ660084	+	nd	+
S2-430	KE1-30	stem	869M	Chryseobacterium taiwanense BCRC 17412(T) DQ318789	98.84 (1471)	Bacteroidetes	JQ660085	-	59.51	++
S2-714	KE1-30	stem	Nfb	Microbacterium testaceum DSM 20166(T) X77445	99.93 (1456)	Actinobacteria	JQ660086	+	-	+++
S2-715	KE1-30	stem	Nfb	Methylobacterium radiotolerans JCM 2831(T) CP001001	99.75 (1436)	α-Proteobacteria	JQ660087	+	71.22	-
S3-13	KE1-31	stem	869M	Sphingomonas pseudosanguinis G1-2(T) AM412238	99.76 (1389)	α-Proteobacteria	JQ660088	+	20.94	-
S3-13-1	KE1-31	stem	869M	Sphingomonas pseudosanguinis G1-2(T) AM412239	98.88 (1387)	α-Proteobacteria	JQ660089	+	0.48	-
S3-30	KE1-31	stem	R2A	Sphingomonas desiccabilis CP1D(T) AJ871435	97.92 (1443)	α-Proteobacteria	JQ660090	+	-	-
S3-31	KE1-31	stem	R2A	Nocardioides ganghwensis JC2055(T) AY423718	98.78 (1397)	Actinobacteria	JQ660091	-	-	-
S3-32	KE1-31	stem	R2A	Microbacterium testaceum DSM 20166(T) X77445	99.79 (1458)	Actinobacteria	JQ660092	+	-	+++
S3-33	KE1-31	stem	R2A	Williamsia serinedens IMMIB SR-4(T) AM283464	98.84 (1441)	Actinobacteria	JQ660093	-	-	-
S3-34	KE1-31	stem	R2A	Nocardioides marinisabuli SBS-12(T) AM422448	97.32 (1409)	Actinobacteria	JQ660094	-	-	++
S3-35	KE1-31	stem	R2A	Nocardioides pyridinolyticus OS4(T) U61298	97.43 (1383)	Actinobacteria	JQ660095	-	-	+
S3-35-1	KE1-31	stem	R2A	Nocardioides pyridinolyticus OS4(T) U61299	98.75 (1443)	Actinobacteria	JQ660096	-	-	-
S3-36	KE1-31	stem	R2A	Nocardioides marinisabuli SBS-12(T) AM422448	100 (1404)	Actinobacteria	JQ660097	-	-	++
S3-37	KE1-31	stem	R2A	Williamsia serinedens IMMIB SR-4(T) AM283464	99.93 (1435)	Actinobacteria	JQ660098	-	-	+
S3-38	KE1-31	stem	R2A	Deinococcus ficus CC-FR2-10(T) AY941086	99.71 (1442)	Deinococcus-Thermus	JQ660099	-	-	-
S3-39	KE1-31	stem	R2A	Microbacterium oxydans DSM 20578(T) Y17227	100 (1446)	Actinobacteria	JQ660100	+	-	-
S3-40	KE1-31	stem	R2A	Curtobacterium citreum DSM 20528(T) X77436	99.26 (1435)	Actinobacteria	JQ660101	-	18.24	-
S3-41	KE1-31	stem	R2A	Cellulomonas hominis DMMZ CE40(T) X82598	99.78 (1403)	Actinobacteria	JQ660102	-	-	-
S3-42	KE1-31	stem	R2A	Methylobacterium hispanicum GP34(T) AJ635304	97.12 (1411)	α-Proteobacteria	JQ660103	+	nd	+++
S3-70	KE1-31	stem	869M	Nocardioides oleivorans DSM 16090(T) AJ698724	98.99 (1448)	Actinobacteria	JQ660104	-	-	-
S3-71	KE1-31	stem	869M	Cellulomonas hominis DMMZ CE40(T) X82598	98.78 (1407)	Actinobacteria	JQ660105	-	-	-
S3-88	KE1-31	stem	KB	Microbacterium testaceum DSM 20166(T) X77445	99.63 (1459)	Actinobacteria	JQ660106	+	-	+++
S3-89	KE1-31	stem	KB	Rhizobium larrymoorei 3-10(T) Z30542	99.78 (1420)	α-Proteobacteria	JQ660107	+	nd	+
S3-90	KE1-31	stem	KB	Methylobacterium radiotolerans JCM 2831(T) CP001001	99.85 (1445)	α-Proteobacteria	JQ660108	+	10.65	-
S3-91	KE1-31	stem	KB	Microbacterium arborescens DSM 20754(T) X77443	99.04 (1455)	Actinobacteria	JQ660109	+	-	-
S3-93	KE1-31	stem	KB	Cellulomonas hominis DMMZ CE40(T) X82598	99.78 (1410)	Actinobacteria	JQ660110	-	-	-
S3-113	KE1-31	stem	KB	Pantoea stewartii subsp. indologenes LMG 2632(T) Y13251	99.48 (1453)	γ-Proteobacteria	JQ660111	+	7.67	-
S3-119	KE1-31	stem	KB	Pelomonas puraquae CCUG 52769(T) AM501439	99.04 (1386)	β-Proteobacteria	JQ660112	-	-	-
S3-124	KE1-31	stem	KB	Microbacterium paludicola US15(T) AJ853909	99.90 (1438)	Actinobacteria	JQ660113	+	-	-
S3-125	KE1-31	stem	KB	Flavobacterium oceanosedimentum ATCC 31317(T) EF592577	99.78 (1407)	Bacteroidetes	JQ660114	-	-	-
S3-126	KE1-31	stem	KB	Curtobacterium luteum DSM 20542(T) X77437	99.85 (1453)	Actinobacteria	JQ660115	-	41.87	+++
S3-127	KE1-31	stem	KB	Flavobacterium oceanosedimentum ATCC 31317(T) EF592577	99.54 (1403)	Bacteroidetes	JQ660116	-	-	-
S3-128	KE1-31	stem	KB	Methylobacterium rhodesianum DSM 5687(T) AB175642	99.93 (1415)	α-Proteobacteria	JQ660117	+	nd	-
S3-129	KE1-31	stem	KB	Curtobacterium luteum DSM 20542(T) X77437	98.88 (1458)	Actinobacteria	JQ660118	-	83.59	-
S3-130	KE1-31	stem	KB	Sphingomonas desiccabilis CP1D(T) AJ871435	98.83 (1439)	α-Proteobacteria	JQ660119	+	-	-
S3-131	KE1-31	stem	KB	Microbacterium testaceum DSM 20166(T) X77445	99.85 (1450)	Actinobacteria	JQ660120	+	-	-
S3-160	KE1-31	stem	869M	Rhizobium larrymoorei 3-10(T) Z30542	98.83 (1420)	α-Proteobacteria	JQ660121	+	nd	+
S3-161	KE1-31	stem	869M	Sphingomonas desiccabilis CP1D(T) AJ871435	99.93 (1443)	α-Proteobacteria	JQ660122	+	-	-
S3-162	KE1-31	stem	869M	Williamsia serinedens IMMIB SR-4(T) AM283464	99.05 (1437)	Actinobacteria	JQ660123	-	-	-
S3-163	KE1-31	stem	869M	Cellulomonas hominis DMMZ CE40(T) X82598	99.78 (1423)	Actinobacteria	JQ660124	-	-	-
S3-164	KE1-31	stem	869M	Curtobacterium citreum DSM 20528(T) X77436	96.28 (1454)	Actinobacteria	JQ660125	-	15.9	-
S3-165	KE1-31	stem	869M	Roseomonas mucosa ATCC BAA-692(T) AF538712	98.84 (1442)	α-Proteobacteria	JQ660126	-	-	++
S3-166	KE1-31	stem	869M	Cellulomonas hominis DMMZ CE40(T) X82598	97.11 (1425)	Actinobacteria	JQ660127	-	-	-
S3-190	KE1-31	stem	869M	Sphingomonas mali IFO 15500(T) Y09638	99.76 (1397)	α-Proteobacteria	JQ660128	+	-	++
S3-191	KE1-31	stem	869M	Methylobacterium populi BJ001(T) CP001029	99.12 (1439)	α-Proteobacteria	JQ660129	+	111.41	-
S3-192	KE1-31	stem	869M	Cellulomonas hominis DMMZ CE40(T) X82598	98.83 (1408)	Actinobacteria	JQ660130	-	-	-
S3-193	KE1-31	stem	869M	Microbacterium testaceum DSM 20166(T) X77445	99.55 (1455)	Actinobacteria	JQ660131	+	-	++
S3-194	KE1-31	stem	869M	Sphingomonas sanguinis IFO 13937(T) D13726	98.08 (1413)	α-Proteobacteria	JQ660132	+	83.99	-
S3-195	KE1-31	stem	869M	Yimella lutea YIM 45900(T) FJ528304	100 (1463)	Actinobacteria	JQ660133	-	-	-
S3-196	KE1-31	stem	869M	Curtobacterium luteum DSM 20542(T) X77437	99.35 (1459)	Actinobacteria	JQ660134	-	26.97	+++
S3-197	KE1-31	stem	869M	Williamsia serinedens IMMIB SR-4(T) AM283464	99.40 (1442)	Actinobacteria	JQ660135	-	-	-
S3-407	KE1-31	stem	KB	Pseudomonas psychrotolerans C36(T) AJ575816	97.41 (1444)	γ-Proteobacteria	JQ660136	+	30.63	-
S3-418	KE1-31	stem	KB	Pantoea cypripedii ATCC 29267(T) U80201	100 (1459)	γ-Proteobacteria	JQ660137	+	-	-
S3-445	KE1-31	stem	KB	Pantoea dispersa LMG 2603(T) DQ504305	97.25 (1359)	γ-Proteobacteria	JQ660138	+	15.43	-
S3-716	KE1-31	stem	Nfb	Sphingomonas sanguinis IFO 13937(T) D13726	99.93 (1416)	α-Proteobacteria	JQ660139	+	15.81	++
S3-717	KE1-31	stem	Nfb	Curtobacterium luteum DSM 20542(T) X77437	97.26 (1458)	Actinobacteria	JQ660140	-	1.78	+
S3-718	KE1-31	stem	Nfb	Sphingomonas sanguinis IFO 13937(T) D13726	98.88 (1415)	α-Proteobacteria	JQ660141	+	62.17	+++
S3-784	KE1-31	stem	Nfb	Sphingomonas desiccabilis CP1D(T) AJ871435	98.88 (1443)	α-Proteobacteria	JQ660142	+	-	+++
S3-785	KE1-31	stem	Nfb	Sphingomonas desiccabilis CP1D(T) AJ871436	99.41 (1444)	α-Proteobacteria	JQ660143	+	-	+
S4-46	B1-1	stem	KB	Micromonospora tulbaghiae TVU1(T) EU196562	99.88 (1404)	Actinobacteria	JQ660144	+	33.01	-
S4-114	B1-1	stem	KB	Enterobacter ludwigii DSM 16688(T) AJ853891	100 (1472)	γ-Proteobacteria	JQ660145	-	nd	-
S4-248	B1-1	stem	R2A	Bacillus aryabhattai B8W22(T) EF114313	98.97 (1509)	Firmicutes	JQ660146	-	-	-
S4-263	B1-1	stem	869M	Sphingomonas yunnanensis YIM 003(T) AY894691	97.71 (1415)	α-Proteobacteria	JQ660147	+	45.22	-
S4-264	B1-1	stem	869M	Sphingomonas aquatilis JSS7(T) AF131295	100 (1419)	α-Proteobacteria	JQ660148	+	23.2	-
S4-265	B1-1	stem	869M	Curtobacterium citreum DSM 20528(T) X77436	98.26 (1457)	Actinobacteria	JQ660149	-	8.51	-
S4-403	B1-1	stem	869M	Rhizobium cellulosilyticum ALA10B2(T) DQ855276	98.24 (1439)	α-Proteobacteria	JQ660150	+	nd	+
S4-409	B1-1	stem	869M	Rhizobium cellulosilyticum ALA10B2(T) DQ855277	99.93 (1435)	α-Proteobacteria	JQ660151	+	nd	+
S4-427	B1-1	stem	869M	Methylobacterium radiotolerans JCM 2831(T) CP001001	100 (1437)	α-Proteobacteria	JQ660152	+	133.99	-
S4-432	B1-1	stem	869M	Microbacterium oleivorans DSM 16091(T) AJ698725	98.97 (1435)	Actinobacteria	JQ660153	+	-	-
S4-434	B1-1	stem	869M	Chryseobacterium indoltheticum LMG 4025(T) AY468448	99.93 (1407)	Bacteroidetes	JQ660154	-	-	-
S4-437	B1-1	stem	869M	Staphylococcus kloosii ATCC 43959(T) AB009940	99.68 (1494)	Firmicutes	JQ660155	-	-	-
S4-439	B1-1	stem	KB	Pseudomonas psychrotolerans C36(T) AJ575816	97.23 (1459)	γ-Proteobacteria	JQ660156	+	10.65	-
S4-441	B1-1	stem	KB	Pantoea eucrina LMG 2781(T) EU216736	99.43 (1351)	γ-Proteobacteria	JQ660157	+	18.67	-
S5-27	B1-1	stem	KB	Cellulomonas hominis DMMZ CE40(T) X82598	100 (1402)	Actinobacteria	JQ660158	-	-	-
S5-117	B1-2	stem	KB	Curtobacterium luteum DSM 20542(T) X77437	98.76 (1445)	Actinobacteria	JQ660159	-	64.21	-
S5-122	B1-2	stem	KB	Enterobacter cancerogenus LMG 2693(T) Z96078	99.78 (1468)	γ-Proteobacteria	JQ660160	+	57.7	-
S5-226	B1-2	stem	KB	Curtobacterium citreum DSM 20528(T) X77436	98.51 (1456)	Actinobacteria	JQ660161	-	-	-
S5-227	B1-2	stem	KB	Microbacterium testaceum DSM 20166(T) X77445	99.20 (1456)	Actinobacteria	JQ660162	+	-	+++
S5-228	B1-2	stem	KB	Cellulomonas hominis DMMZ CE40(T) X82598	99.03 (1417)	Actinobacteria	JQ660163	-	-	-
S5-234	B1-2	stem	KB+P	Sphingomonas hankookensis ODN7(T) FJ194436	99.20 (1422)	α-Proteobacteria	JQ660164	+	-	++
S5-235	B1-2	stem	KB+P	Cellulomonas hominis DMMZ CE40(T) X82598	99.04 (1423)	Actinobacteria	JQ660165	-	-	-
S5-236	B1-2	stem	KB+P	Sphingomonas hankookensis ODN7(T) FJ194436	99.85 (1421)	α-Proteobacteria	JQ660166	+	-	-
S5-237	B1-2	stem	KB+P	Flavobacterium oceanosedimentum ATCC 31317(T) EF592577	99.27 (1405)	Bacteroidetes	JQ660167	-	-	-
S5-239	B1-2	stem	AMS	Cellulomonas hominis DMMZ CE40(T) X82598	99.27 (1402)	Actinobacteria	JQ660168	-	-	-
S5-243	B1-2	stem	AMS+P	Cellulomonas hominis DMMZ CE40(T) X82599	99.36 (1402)	Actinobacteria	JQ660169	-	-	-
S5-244	B1-2	stem	AMS+P	Flavobacterium oceanosedimentum ATCC 31317(T) EF592577	99.05 (1413)	Bacteroidetes	JQ660170	-	-	-
S5-245	B1-2	stem	AMS+P	Cellulomonas hominis DMMZ CE40(T) X82598	95.92 (1412)	Actinobacteria	JQ660171	-	-	-
S5-249	B1-2	stem	R2A	Sphingomonas sanguinis IFO 13937(T) D13726	99.20 (1412)	α-Proteobacteria	JQ660172	+	19.96	-
S5-250	B1-2	stem	R2A	Cellulomonas hominis DMMZ CE40(T) X82598	99.78 (1423)	Actinobacteria	JQ660173	-	-	-
S5-251	B1-2	stem	R2A	Curtobacterium citreum DSM 20528(T) X77436	97.97 (1457)	Actinobacteria	JQ660174	-	19.04	-
S5-252-1	B1-2	stem	R2A	Massilia niastensis 5516S-1(T) EU808005	99.26 (1394)	β-Proteobacteria	JQ660175	-	-	-
S5-252-2	B1-2	stem	R2A	Cellulomonas hominis DMMZ CE40(T) X82598	99.27 (1403)	Actinobacteria	JQ660176	-	-	-
S5-253	B1-2	stem	R2A	Cellulomonas hominis DMMZ CE40(T) X82599	99.30 (1404)	Actinobacteria	JQ660177	-	-	-
S5-266	B1-2	stem	869M	Cellulomonas hominis DMMZ CE40(T) X82600	99.20 (1398)	Actinobacteria	JQ660178	-	5.23	-
S5-267	B1-2	stem	869M	Cellulomonas hominis DMMZ CE40(T) X82601	99.26 (1410)	Actinobacteria	JQ660179	-	-	-
S5-276	B1-2	stem	869M+P	Cellulomonas hominis DMMZ CE40(T) X82602	99.04 (1402)	Actinobacteria	JQ660180	-	-	-
S5-278	B1-2	stem	869M+P	Sphingomonas hankookensis ODN7(T) FJ194436	99.64 (1418)	α-Proteobacteria	JQ660181	+	-	++
S5-279	B1-2	stem	869M+P	Curtobacterium luteum DSM 20542(T) X77437	99.78 (1456)	Actinobacteria	JQ660182	-	45.26	+++
S5-280	B1-2	stem	869M+P	Curtobacterium citreum DSM 20528(T) X77436	98.27 (1458)	Actinobacteria	JQ660183	-	1.81	-
S5-405	B1-2	stem	KB	Rhizobium cellulosilyticum ALA10B2(T) DQ855276	98.14 (1422)	α-Proteobacteria	JQ660184	+	nd	+
S5-409	B1-2	stem	KB	Rhizobium cellulosilyticum ALA10B2(T) DQ855277	97.10 (1429)	α-Proteobacteria	JQ660185	+	nd	+
S5-422	B1-2	stem	KB	Pantoea dispersa LMG 2603(T) DQ504305	99.54 (1342)	γ-Proteobacteria	JQ660186	+	10.75	-
S5-440	B1-2	stem	KB	Curtobacterium citreum DSM 20528(T) X77436	97.19 (1469)	Actinobacteria	JQ660187	-	0.16	-
S5-450	B1-2	stem	KB	Pantoea allii LMG 24248(T) AY530795	99.56 (1493)	γ-Proteobacteria	JQ660188	+	-	-
S5-457	B1-2	stem	KB	Pseudomonas psychrotolerans C36(T) AJ575816	99.78 (1422)	γ-Proteobacteria	JQ660189	+	2.29	-
S5-727	B1-2	stem	Nfb	Curtobacterium citreum DSM 20528(T) X77436	97.61 (1458)	Actinobacteria	JQ660190	-	0.33	+
S5-786	B1-2	stem	Nfb	Sphingomonas sanguinis IFO 13937(T) D13726	98.86 (1414)	α-Proteobacteria	JQ660191	+	25.41	+++
S6-230	B1-9	stem	KB	Pseudomonas boreopolis ATCC 33662(T) AB021391	99.07 (1433)	γ-Proteobacteria	JQ660192	+	-	-
S6-231	B1-9	stem	KB	Cellulomonas hominis DMMZ CE40(T) X82598	99.77 (1400)	Actinobacteria	JQ660193	-	-	-
S6-233	B1-9	stem	KB	Enterobacter hormaechei CIP 103441(T) AJ508302	99.26 (1403)	γ-Proteobacteria	JQ660194	-	nd	-
S6-233-1	B1-9	stem	KB	Cellulomonas hominis DMMZ CE40(T) X82598	98.86 (1409)	Actinobacteria	JQ660195	-	-	-
S6-238	B1-9	stem	KB+P	Pseudomonas boreopolis ATCC 33662(T) AB021391	99.52 (1434)	γ-Proteobacteria	JQ660196	+	-	-
S6-238-1	B1-9	stem	KB+P	Enterobacter asburiae JCM 6051(T) AB004744	99.09 (1440)	γ-Proteobacteria	JQ660197	-	nd	-
S6-240	B1-9	stem	AMS	Enterobacter hormaechei CIP 103441(T) AJ508302	99.86 (1397)	γ-Proteobacteria	JQ660198	-	nd	-
S6-241	B1-9	stem	AMS	Pseudomonas psychrotolerans C36(T) AJ575816	99.93 (1456)	γ-Proteobacteria	JQ660199	+	1.29	-
S6-242	B1-9	stem	AMS	Pseudomonas oryzihabitans IAM 1568(T) AM262973	99.12 (1451)	γ-Proteobacteria	JQ660200	+	-	++
S6-246	B1-9	stem	AMS+P	Cellulomonas hominis DMMZ CE40(T) X82598	99.93 (1404)	Actinobacteria	JQ660201	-	-	-
S6-247	B1-9	stem	AMS+P	Pseudomonas psychrotolerans C36(T) AJ575816	98.87 (1458)	γ-Proteobacteria	JQ660202	+	1.98	-
S6-254	B1-9	stem	R2A	Xanthomonas gardneri ATCC 19865(T) AEQX01000446	99.54 (1498)	γ-Proteobacteria	JQ660203	-	-	+++
S6-255	B1-9	stem	R2A	Enterobacter hormaechei CIP 103441(T) AJ508302	98.86 (1430)	γ-Proteobacteria	JQ660204	-	nd	+
S6-256	B1-9	stem	R2A	Pseudomonas boreopolis ATCC 33662(T) AB021391	98.86 (1441)	γ-Proteobacteria	JQ660205	+	-	+++
S6-257	B1-9	stem	R2A	Pseudomonas boreopolis ATCC 33662(T) AB021391	98.06 (1440)	γ-Proteobacteria	JQ660206	+	-	+++
S6-258	B1-9	stem	R2A	Xylophilus ampelinus ATCC 33914(T) AF078758	98.51 (1486)	β-Proteobacteria	JQ660207	-	-	-
S6-259	B1-9	stem	R2A	Sphingomonas insulae DS-28(T) EF363714	97.59 (1427)	α-Proteobacteria	JQ660208	+	-	+++
S6-260	B1-9	stem	R2A	Rhizobium endophyticum CCGE2052(T) EU867317	98.85 (1362)	α-Proteobacteria	JQ660209	+	nd	++
S6-261	B1-9	stem	R2A	Pseudomonas boreopolis ATCC 33662(T) AB021391	96.83 (1440)	γ-Proteobacteria	JQ660210	+	-	++
S6-262	B1-9	stem	R2A	Sphingomonas melonis DAPP-PG 224(T) AB055863	98.51 (1425)	α-Proteobacteria	JQ660211	+	-	++
S6-268	B1-9	stem	869M	Sphingomonas desiccabilis CP1D(T) AJ871435	99.09 (1442)	α-Proteobacteria	JQ660212	+	-	-
S6-269	B1-9	stem	869M	Cellulomonas hominis DMMZ CE40(T) X82598	99.05 (1400)	Actinobacteria	JQ660213	-	-	-
S6-270	B1-9	stem	869M	Cellulomonas hominis DMMZ CE40(T) X82599	96.63 (1411)	Actinobacteria	JQ660214	-	-	-
S6-271	B1-9	stem	869M	Mesorhizobium robiniae CCNWYC 115(T) EU849582	99.86 (1386)	α-Proteobacteria	JQ660215	+	nd	+
S6-272	B1-9	stem	869M	Stenotrophomonas panacihumi MK06(T) GQ856217	99.09 (1475)	γ-Proteobacteria	JQ660216	-	-	+++
S6-273	B1-9	stem	869M	Enterobacter hormaechei CIP 103441(T) AJ508302	99.04 (1404)	γ-Proteobacteria	JQ660217	-	nd	-
S6-274	B1-9	stem	869M	Sphingomonas yunnanensis YIM 003(T) AY894691	99.27 (1414)	α-Proteobacteria	JQ660218	+	16.14	++
S6-281	B1-9	stem	869M+P	Cellulomonas hominis DMMZ CE40(T) X82598	99.27 (1404)	Actinobacteria	JQ660219	-	-	-
S6-282	B1-9	stem	869M+P	Cellulomonas hominis DMMZ CE40(T) X82599	99.61 (1402)	Actinobacteria	JQ660220	-	-	-
S6-283	B1-9	stem	869M+P	Enterobacter hormaechei CIP 103441(T) AJ508302	98.86 (1385)	γ-Proteobacteria	JQ660221	-	nd	-
S6-284	B1-9	stem	869M+P	Pseudomonas boreopolis ATCC 33662(T) AB021391	99.57 (1433)	γ-Proteobacteria	JQ660222	+	-	++
S6-402	B1-9	stem	869M+P	Pseudomonas psychrotolerans C36(T) AJ575816	97.02 (1456)	γ-Proteobacteria	JQ660223	+	3.47	-
S6-411	B1-9	stem	869M+P	Tatumella morbirosei LMG 23360(T) EU344769	97.53 (1470)	γ-Proteobacteria	JQ660224	-	-	-
S6-415	B1-9	stem	869M+P	Tatumella morbirosei LMG 23360(T) EU344770	97.80 (1479)	γ-Proteobacteria	JQ660225	-	-	-
S6-675-2	B1-9	stem	R2A	Sphingomonas abaci C42(T) AJ575817	98.93 (1406)	α-Proteobacteria	JQ660226	+	-	-
S6-728	B1-9	stem	Nfb	Pseudomonas boreopolis ATCC 33662(T) AB021391	98.47 (1441)	γ-Proteobacteria	JQ660227	+	-	+++
S6-729	B1-9	stem	Nfb	Methylobacterium komagatae 002-079(T) AB252201	99.93 (1419)	α-Proteobacteria	JQ660228	+	30.9	-
S7-118	KB-25	stem	KB	Curtobacterium luteum DSM 20542(T) X77437	99.57 (1459)	Actinobacteria	JQ660229	-	67.39	-
S7-420	KB-25	stem	KB	Pseudomonas psychrotolerans C36(T) AJ575816	99.93 (1457)	γ-Proteobacteria	JQ660230	+	0.6	-
S7-447	KB-25	stem	KB	Staphylococcus kloosii ATCC 43959(T) AB009940	98.83 (1493)	Firmicutes	JQ660231	-	-	-
S7-449	KB-25	stem	KB	Microbacterium testaceum DSM 20166(T) X77445	99.85 (1452)	Actinobacteria	JQ660232	+	-	-
S7-605	KB-25	stem	869M	Flavobacterium oceanosedimentum ATCC 31317(T) EF592577	100 (1407)	Bacteroidetes	JQ660233	-	-	+++
S7-606	KB-25	stem	869M	Methylobacterium populi BJ001(T) CP001029	96.49 (1435)	α-Proteobacteria	JQ660234	+	2.42	-
S7-616	KB-25	stem	869M+P	Marmoricola aequoreus SST-45(T) AM295338	99.85 (1401)	Actinobacteria	JQ660235	-	-	-
S7-617	KB-25	stem	869M+P	Flavobacterium oceanosedimentum ATCC 31317(T) EF592577	99.86 (1406)	Bacteroidetes	JQ660236	-	-	++
S7-628	KB-25	stem	KB	Pseudomonas aeruginosa LMG 1242(T) Z76651	99.93 (1459)	γ-Proteobacteria	JQ660237	+	33.7	++
S7-628-2	KB-25	stem	KB	Pseudomonas aeruginosa LMG 1242(T) Z76652	99.92 (1470)	γ-Proteobacteria	JQ660238	+	0.6	+
S7-628-1	KB-25	stem	KB	Curtobacterium luteum DSM 20542(T) X77437	99.85 (1454)	Actinobacteria	JQ660239	-	43.55	-
S7-629	KB-25	stem	KB	Curtobacterium luteum DSM 20542(T) X77438	99.93 (1460)	Actinobacteria	JQ660240	-	34.5	++
S7-630	KB-25	stem	KB	Methylobacterium radiotolerans JCM 2831(T) CP001001	96.32 (1439)	α-Proteobacteria	JQ660241	+	1.29	-
S7-647	KB-25	stem	AMS	Roseomonas mucosa ATCC BAA-692(T) AF538712	97.52 (1444)	α-Proteobacteria	JQ660242	-	-	-
S7-655	KB-25	stem	AMS+P	Sphingomonas yunnanensis YIM 003(T) AY894691	99.85 (1412)	α-Proteobacteria	JQ660243	+	0.7	-
S7-660	KB-25	stem	R2A	Methylobacterium radiotolerans JCM 2831(T) CP001001	97.51 (1435)	α-Proteobacteria	JQ660244	+	1.98	-
S7-661	KB-25	stem	R2A	Methylobacterium aquaticum GR16(T) AJ635303	97.85 (1498)	α-Proteobacteria	JQ660245	+	nd	-
S7-662	KB-25	stem	R2A	Glycomyces mayteni YIM 61331(T) EU814511	99.85 (1421)	Actinobacteria	JQ660246	-	-	-
S8-424	KB-26	stem	KB	Bacillus gibsonii DSM 8722(T) X76446	97.67 (1489)	Firmicutes	JQ660247	-	-	-
S8-431	KB-26	stem	KB	Pantoea eucrina LMG 2781(T) EU216736	99.64 (1341)	γ-Proteobacteria	JQ660248	+	4.3	-
S8-435	KB-26	stem	KB	Pseudomonas psychrotolerans C36(T) AJ575816	100 (1457)	γ-Proteobacteria	JQ660249	+	0.9	-
S8-443	KB-26	stem	869M	Curtobacterium citreum DSM 20528(T) X77436	98.31 (1451)	Actinobacteria	JQ660250	-	1.78	-
S8-607	KB-26	stem	869M	Methylobacterium aquaticum GR16(T) AJ635303	97.44 (1396)	α-Proteobacteria	JQ660251	+	nd	-
S8-608	KB-26	stem	869M	Sphingomonas yunnanensis YIM 003(T) AY894691	98.84 (1410)	α-Proteobacteria	JQ660252	+	197.12	-
S8-609	KB-26	stem	869M	Microbacterium testaceum DSM 20166(T) X77445	99.85 (1459)	Actinobacteria	JQ660253	+	-	+++
S8-610	KB-26	stem	869M	Curtobacterium luteum DSM 20542(T) X77437	99.78 (1458)	Actinobacteria	JQ660254	-	55.68	+++
S8-611	KB-26	stem	869M	Methylobacterium radiotolerans JCM 2831(T) CP001001	99.93 (1438)	α-Proteobacteria	JQ660255	+	3.47	-
S8-619	KB-26	stem	869M+P	Methylobacterium radiotolerans JCM 2831(T) CP001002	99.85 (1437)	α-Proteobacteria	JQ660256	+	69.45	-
S8-620	KB-26	stem	869M+P	Curtobacterium luteum DSM 20542(T) X77437	98.85 (1458)	Actinobacteria	JQ660257	-	55.68	+++
S8-621	KB-26	stem	869M+P	Microbacterium testaceum DSM 20166(T) X77445	99.42 (1458)	Actinobacteria	JQ660258	+	-	+++
S8-622	KB-26	stem	869M+P	Williamsia serinedens IMMIB SR-4(T) AM283464	99.85 (1442)	Actinobacteria	JQ660259	-	-	-
S8-631	KB-26	stem	KB	Curtobacterium luteum DSM 20542(T) X77437	99.85 (1458)	Actinobacteria	JQ660260	-	19.57	+++
S8-632	KB-26	stem	KB	Flavobacterium oceanosedimentum ATCC 31317(T) EF592577	99.93 (1407)	Bacteroidetes	JQ660261	-	-	+++
S8-633	KB-26	stem	KB	Curtobacterium luteum DSM 20542(T) X77437	99.65 (1455)	Actinobacteria	JQ660262	-	26.2	-
S8-637	KB-26	stem	KB+P	Sphingomonas yunnanensis YIM 003(T) AY894691	99.85 (1410)	α-Proteobacteria	JQ660263	+	2.67	-
S8-638	KB-26	stem	KB+P	Curtobacterium luteum DSM 20542(T) X77437	100 (1450)	Actinobacteria	JQ660264	-	65.27	++
S8-639	KB-26	stem	KB+P	Methylobacterium radiotolerans JCM 2831(T) CP001001	99.85 (1438)	α-Proteobacteria	JQ660265	+	0.6	-
S8-640	KB-26	stem	KB+P	Methylobacterium radiotolerans JCM 2831(T) CP001002	99.56 (1442)	α-Proteobacteria	JQ660266	+	3.94	-
S8-641	KB-26	stem	KB+P	Pseudomonas psychrotolerans C36(T) AJ575816	99.85 (1457)	γ-Proteobacteria	JQ660267	+	109.66	++
S8-642	KB-26	stem	KB+P	Curtobacterium luteum DSM 20542(T) X77437	99.85 (1458)	Actinobacteria	JQ660268	-	6.15	+++
S8-648	KB-26	stem	AMS	Curtobacterium luteum DSM 20542(T) X77438	99.78 (1459)	Actinobacteria	JQ660269	-	7.07	-
S8-649	KB-26	stem	AMS	Sphingomonas phyllosphaerae FA2(T) AY453855	98.99 (1441)	α-Proteobacteria	JQ660270	+	-	-
S8-654	KB-26	stem	AMS	Williamsia serinedens IMMIB SR-4(T) AM283464	99.62 (1442)	Actinobacteria	JQ660271	-	-	-
S8-656	KB-26	stem	AMS+P	Sphingomonas yunnanensis YIM 003(T) AY894691	99.20 (1411)	α-Proteobacteria	JQ660272	+	11.7	-
S8-663	KB-26	stem	R2A	Methylobacterium radiotolerans JCM 2831(T) CP001001	99.85 (1435)	α-Proteobacteria	JQ660273	+	0.9	-
S8-664	KB-26	stem	R2A	Curtobacterium luteum DSM 20542(T) X77437	99.46 (1459)	Actinobacteria	JQ660274	-	122.39	+++
S8-665	KB-26	stem	R2A	Methylobacterium aerolatum 5413S-11(T) EF174498	98.09 (1331)	α-Proteobacteria	JQ660275	+	nd	-
S8-666	KB-26	stem	R2A	Methylobacterium komagatae 002-079(T) AB252201	96.79 (1421)	α-Proteobacteria	JQ660276	+	nd	-
S8-667	KB-26	stem	R2A	Sphingomonas melonis DAPP-PG 224(T) AB055863	98.84 (1425)	α-Proteobacteria	JQ660277	+	-	-
S8-668	KB-26	stem	R2A	Microbacterium testaceum DSM 20166(T) X77445	99.44 (1459)	Actinobacteria	JQ660278	+	-	++
S8-669	KB-26	stem	R2A	Marmoricola korecus Sco-A36(T) FN386723	96.20 (1424)	Actinobacteria	JQ660279	-	-	-
S8-670	KB-26	stem	R2A	Marmoricola aequoreus SST-45(T) AM295338	99.39 (1396)	Actinobacteria	JQ660280	-	-	-
S8-671	KB-26	stem	R2A	Williamsia serinedens IMMIB SR-4(T) AM283464	99.86 (1440)	Actinobacteria	JQ660281	-	-	-
S8-742	KB-26	stem	Nfb	Curtobacterium luteum DSM 20542(T) X77437	99.93 (1459)	Actinobacteria	JQ660282	-	96.39	++
S8-743	KB-26	stem	Nfb	Curtobacterium luteum DSM 20542(T) X77438	99.21 (1454)	Actinobacteria	JQ660283	-	31.84	++
S8-787	KB-26	stem	Nfb	Flavobacterium oceanosedimentum ATCC 31317(T) EF592577	99.28 (1409)	Bacteroidetes	JQ660284	-	-	+++
S8-788	KB-26	stem	Nfb	Curtobacterium luteum DSM 20542(T) X77437	99.78 (1454)	Actinobacteria	JQ660285	-	14.17	++
S9-116	KB-27	stem	KB	Pantoea stewartii subsp. indologenes LMG 2632(T) Y13251	99.41 (1454)	γ-Proteobacteria	JQ660286	+	32.86	-
S9-444	KB-27	stem	KB	Pseudomonas hibiscicola ATCC 19867(T) AB021405	97.37 (1456)	γ-Proteobacteria	JQ660287	+	-	-
S9-446	KB-27	stem	KB	Pantoea eucrina LMG 2781(T) EU216736	99.55 (1353)	γ-Proteobacteria	JQ660288	+	21.14	-
S9-448	KB-27	stem	KB	Pseudomonas psychrotolerans C36(T) AJ575816	99.62 (1358)	γ-Proteobacteria	JQ660289	+	35.65	-
S9-612	KB-27	stem	869M	Sphingomonas yunnanensis YIM 003(T) AY894691	96.82 (1414)	α-Proteobacteria	JQ660290	+	2.29	-
S9-613	KB-27	stem	869M	Sphingomonas melonis DAPP-PG 224(T) AB055863	99.70 (1420)	α-Proteobacteria	JQ660291	+	-	-
S9-614	KB-27	stem	869M	Methylobacterium radiotolerans JCM 2831(T) CP001001	98.69 (1435)	α-Proteobacteria	JQ660292	+	3.42	-
S9-615	KB-27	stem	869M	Cellulomonas hominis DMMZ CE40(T) X82598	99.57 (1426)	Actinobacteria	JQ660293	-	-	-
S9-623	KB-27	stem	869M+P	Curtobacterium luteum DSM 20542(T) X77437	99.86 (1461)	Actinobacteria	JQ660294	-	82.89	-
S9-624	KB-27	stem	869M+P	Staphylococcus hominis GTC 1228(T) AB233326	99.12 (1453)	Firmicutes	JQ660295	-	-	-
S9-625	KB-27	stem	869M+P	Methylobacterium rhodesianum DSM 5687(T) AB175642	97.64 (1420)	α-Proteobacteria	JQ660296	+	nd	-
S9-626	KB-27	stem	869M+P	Cellulomonas denverensis W6929(T) AY501362	99.93 (1426)	Actinobacteria	JQ660297	-	-	-
S9-627	KB-27	stem	869M+P	Staphylococcus epidermidis ATCC 14990(T) L37605	98.19 (1464)	Firmicutes	JQ660298	-	-	-
S9-634	KB-27	stem	KB	Cellulomonas denverensis W6929(T) AY501362	99.85 (1425)	Actinobacteria	JQ660299	-	-	+++
S9-635	KB-27	stem	KB	Flavobacterium oceanosedimentum ATCC 31317(T) EF592577	99.93 (1407)	Bacteroidetes	JQ660300	-	-	+++
S9-636	KB-27	stem	KB	Methylobacterium radiotolerans JCM 2831(T) CP001001	99.19 (1432)	α-Proteobacteria	JQ660301	+	0.68	-
S9-643	KB-27	stem	KB+P	Cellulomonas hominis DMMZ CE40(T) X82598	99.85 (1402)	Actinobacteria	JQ660302	-	-	-
S9-644	KB-27	stem	KB+P	Flavobacterium oceanosedimentum ATCC 31317(T) EF592577	99.63 (1406)	Bacteroidetes	JQ660303	-	-	+++
S9-645	KB-27	stem	KB+P	Flavobacterium oceanosedimentum ATCC 31317(T) EF592578	99.26 (1408)	Bacteroidetes	JQ660304	-	-	-
S9-646	KB-27	stem	KB+P	Williamsia serinedens IMMIB SR-4(T) AM283464	93.65 (1437)	Actinobacteria	JQ660305	-	-	-
S9-650	KB-27	stem	AMS	Geodermatophilus ruber CPCC 201356(T) EU438905	96.82 (1408)	Actinobacteria	JQ660306	-	-	-
S9-651	KB-27	stem	AMS	Cellulomonas denverensis W6929(T) AY501362	99.27 (1418)	Actinobacteria	JQ660307	-	-	-
S9-652	KB-27	stem	AMS	Mycobacterium obuense ATCC 27023(T) X55597	100 (1455)	Actinobacteria	JQ660308	+	-	-
S9-653	KB-27	stem	AMS	Methylobacterium radiotolerans JCM 2831(T) CP001001	99.63 (1439)	α-Proteobacteria	JQ660309	+	3.15	-
S9-657	KB-27	stem	AMS+P	Methylobacterium radiotolerans JCM 2831(T) CP001002	99.04 (1439)	α-Proteobacteria	JQ660310	+	6.35	-
S9-658	KB-27	stem	AMS+P	Sphingomonas yunnanensis YIM 003(T) AY894691	98.75 (1413)	α-Proteobacteria	JQ660311	+	14.36	-
S9-659	KB-27	stem	AMS+P	Cellulomonas hominis DMMZ CE40(T) X82598	99.92 (1411)	Actinobacteria	JQ660312	-	-	-
S9-672	KB-27	stem	R2A	Methylobacterium radiotolerans JCM 2831(T) CP001001	97.78 (1437)	α-Proteobacteria	JQ660313	+	2.81	-
S9-673	KB-27	stem	R2A	Cellulomonas denverensis W6929(T) AY501362	99.93 (1424)	Actinobacteria	JQ660314	-	-	-
S9-674	KB-27	stem	R2A	Methylobacterium populi BJ001(T) CP001029	99.11 (1438)	α-Proteobacteria	JQ660315	+	3.82	-
S9-676	KB-27	stem	R2A	Pseudoxanthomonas indica P15(T) EF424397	99.05 (1444)	γ-Proteobacteria	JQ660316	-	-	-
S9-677	KB-27	stem	R2A	Microbacterium testaceum DSM 20166(T) X77445	99.93 (1456)	Actinobacteria	JQ660317	+	-	-
S9-744	KB-27	stem	Nfb	Curtobacterium luteum DSM 20542(T) X77437	99.93 (1459)	Actinobacteria	JQ660318	-	84.72	++
S9-745	KB-27	stem	Nfb	Curtobacterium luteum DSM 20542(T) X77438	99.93 (1459)	Actinobacteria	JQ660319	-	28.38	++
S9-746	KB-27	stem	Nfb	Curtobacterium luteum DSM 20542(T) X77439	99.93 (1457)	Actinobacteria	JQ660320	-	19.57	++
1Endophytic bacteria isolated from three germplasm originated from Indonesia (KE1-29, KE1-30 and KE1-31), China (B1-1, B1-2 and B1-9) and India (KB-25, KB-26 and KB-27).
2nifH gene amplification by PCR. +, positive; -, negative
3Acetylene reduction (AR) activity performed by GC analysis (n=3), nd-not detected; -, not tested.
4Plate assays for endoglucanase activity - Kim-Wimpenny solid medium with 0.2% CMC were spot inoculated with endophytes and incubated at 30 °C for 3 days. Cells were removed from the plates, stained with 0.1% congo red for 30 min (Compant et al., 2005). +, less activity (zone dia from 0.5 to 1cm); ++, moderate activty (zone dia from 1.0 to 1.5 cm); +++, high activity (zone dia from 1.5 to 3.5 cm)
*The isolate was identified using the EzTaxon server on the basis of 16S rRNA sequence data.
