# Supplementary material for: Leaf-residing Methylobacterium species fix nitrogen and promote biomass and seed production in Jatropha curcas
Source: Biotechnol Biofuels. 2015 Dec 21;8:222. doi: 10.1186/s13068-015-0404-y (PMC4687150; doi:10.1186/s13068-015-0404-y)
Supplement: Supplementary file 4 — 10.1186/s13068-015-0404-y Distribution of representative bacterial taxa in the leaf, stem and root of Jatropha biodiesel plants. Relative abundance of different taxon at genus level based on 16S rRNA gene sequences under different classes or phyla. [file 13068_2015_404_MOESM4_ESM.xlsx]

## Sheet: Table S2
Additional file 4: Table S2. Distribution of representative bacterial taxa in the leaf, stem and root of Jatropha biodiesel plants. Relative abundance of different taxon at genus level based on 16S rRNA gene sequences under different classes or phyla.
Phylogenetic group	Genus (78)	Number of Species1	Leaf isolates (212)3				Stem isolates (303)				Root isolates (502)
			RM2	HM	MM	NFM	RM	HM	MM	NFM	RM	HM	MM	NFM
Actinobacteria	Aestuariimicrobium	1						1
	Aeromicrobium	1					1
	Agromyces	1									1
	Brachybacterium	1					1
	Cellulomonas	5					29	6	6	2	10	2		1
	Cellulosimicrobium	1									2	2	6
	Corynebacterium	1	1	3
	Curtobacterium	2	3			4	25	3	1	8		1
	Dermacoccus	1									1
	Geodermatophilus	1							1
	Glycomyces	2						1			2
	Isoptericola	1										1
	Janibacter	1						1
	Kocuria	2	5								1
	Knoellia	1					1
	Kribbella	1									1
	Marmoricola	2					1	2
	Microbacterium	10	11	2	2	1	15	5	1	1	2	6		1
	Micromonospora	2					1				1		1
	Micrococcus	2	2			1					1
	Mycobacterium	4	1						1			4
	Nocardia	1									1
	Nocardioides	8					6	6					1
	Patulibacter	1					2	1
	Promicromonospora	1											1
	Streptomyces	8									9
	Williamsia	1	1				6	3	1				1
	Yimella	1					1
Bacteroidetes	Chitinophaga	2									1	1		1
	Chryseobacterium	3					3				2
	Filimonas	1									1
	Flavobacterium	1	1				11		1	1
	Mucilaginibacter	1						2
Deinococcus-Thermus	Deinococcus	1						1
Firmicutes	Bacillus	8					1	1			10	5
	Bhargavaea	1	1
	Brevibacillus	1										2
	Oceanobacillus	2									23
	Ornithinibacillus	1									2
	Paenibacillus	3									2	1
	Rummeliibacillus	1									1
	Staphylococcus	3	3	1			6				1
α-Proteobacteria	Aurantimonas	1	8	2		1
	Bosea	2									1	1
	Bradyrhizobium	1										1
	Caulobacter	1										1
	Ensifer	2									9	2	1	2
	Herbaspirillum	1										1
	Mesorhizobium	3					1	1						1
	Methylobacterium	14	28	23	35	8	16	9	2	2	1		1
	Moraxella	1				1
	Pleomorphomonas	1										1
	Rhizobium	13	1		1		10	2		2	32	12	3	7
	Roseomonas	2					2		1
	Shinella	2									1			1
	Sphingobium	4									1	3		2
	Sphingomonas	16	17	2	4	4	17	6	4	5	1	1	2
	Sphingopyxis	1										1
	Starkeya	1									8	5	3
β-Proteobacteria	Achromobacter	5									9	3		1
	Bordetella	1									1			1
	Burkholderia	2									5
	Cupriavidus	1										1
	Massilia	1						1
	Mitsuaria	1									2
	Pelomonas	2					1				1	3
	Xylophilus	1						1
γ-Proteobacteria	Acinetobacter	2									1		1	2
	Citrobacter	1									1			1
	Enterobacter	9			1		6	2	1		31	7	4	2
	Klebsiella	1											1
	Lysobacter	2									2	2
	Pantoea	8	11	1		3	14				30	2	1
	Pseudomonas	12	4		1	2	18	4	3	1	77	23	13	36
	Pseudoxanthomonas	2									7	1
	Stenotrophomonas	3					1				9	2		4
	Tatumella	1	7	1			3				1
	Xanthomonas	2		1				1			1			3
1Number of species assigned in to the each genus
2Numbers indicate strains assigned to each medium, RM-rich medium; HM, heterotrophic medium; MM, minimal medium; NFM, N-free medium
3Average of 3 plants and samples collected from Indonesia, China and India
