# Supplementary material for: Leaf-residing Methylobacterium species fix nitrogen and promote biomass and seed production in Jatropha curcas
Source: Biotechnol Biofuels. 2015 Dec 21;8:222. doi: 10.1186/s13068-015-0404-y (PMC4687150; doi:10.1186/s13068-015-0404-y)
Supplement: Supplementary file 8 — 10.1186/s13068-015-0404-y Distribution of representative bacterial taxa in the different germplasm of Jatropha biodiesel plants. Relative abundance of different taxon at genus level based on 16S rRNA gene sequences under different classes or phyla. [file 13068_2015_404_MOESM8_ESM.xlsx]

## Sheet: Table S3
Additional file 8: Table S3. Distribution of representative bacterial taxa in the different germplasm of Jatropha biodiesel plants. Relative abundance of different taxon at genus level based on 16S rRNA gene sequences under different classes or phyla.
Phylogenetic group	Genus (78)	Indonesia1			China			India
		KE1-29 (GP1-R1)2	KE1-30 (GP1-R2)	KE1-31 (GP1-R3)	B1-1 (GP2-R1)	B1-2 (GP2-R2)	B1-9 (GP2-R3)	KB-25 (GP3-R1)	KB-26 (GP3-R2)	KB-27 (GP3-R3)
Actinobacteria	Aestuariimicrobium	1
	Aeromicrobium	1
	Agromyces					1
	Brachybacterium			1
	Cellulomonas	11	2	9	3	12	8	1	2	9
	Cellulosimicrobium						10
	Corynebacterium				1
	Curtobacterium		4	9	1	7	1	6	16	4
	Dermacoccus					1
	Geodermatophilus									1
	Glycomyces							1		2
	Isoptericola						1
	Janibacter	1
	Kocuria				1		4	1
	Knoellia	1
	Kribbella									1
	Marmoricola							1	2
	Microbacterium	2	6	8	6	1	3	10	3	2
	Micromonospora				1			1		1
	Micrococcus	1		1	1		1	1		1
	Mycobacterium					1	1	1	2	1
	Nocardia	1
	Nocardioides	1	6	6
	Patulibacter	3
	Promicromonospora						1
	Streptomyces					3		1		5
	Williamsia	1	1	4				2	3	1
	Yimella			1
Bacteroidetes	Chitinophaga	1		1					1
	Chryseobacterium	1	1		1	1	1
	Filimonas					1
	Flavobacterium	1	1	3		2		2	2	3
	Mucilaginibacter		2
Deinococcus-Thermus	Deinococcus			1
Firmicutes	Bacillus	3	1	2	2	5		1	2
	Bhargavaea			1
	Brevibacillus	1							1
	Oceanobacillus	8	1	2			2	2	2	6
	Ornithinibacillus		1			1
	Paenibacillus	1					1		1
	Rummeliibacillus			1
	Staphylococcus	3	1		1	1	1	1	1	2
α-Proteobacteria	Aurantimonas						1	5		4
	Bosea		1	1
	Bradyrhizobium					1
	Caulobacter		1
	Ensifer	5	1	2		1		3	2
	Herbaspirillum					1
	Mesorhizobium		1			1	1
	Methylobacterium	6	7	13	1	2	18	31	24	16
	Moraxella									1
	Pleomorphomonas					1
	Rhizobium	15	10	7	4	9	9	10	5	1
	Roseomonas		1	1				1
	Shinella	1	1
	Sphingobium	1		1	1	1	1		1
	Sphingomonas	1		12	8	7	7	10	9	9
	Sphingopyxis									1
	Starkeya	2	3			2	2	4	3
β-Proteobacteria	Achromobacter	1			2	1		1	6
	Bordetella								2
	Burkholderia		1			2		1	1
	Cupriavidus				1
	Massilia					1
	Mitsuaria		1						1
	Pelomonas			2	1		2
	Xylophilus						1
γ-Proteobacteria	Acinetobacter				1					1
	Citrobacter					1
	Enterobacter	3	8	2	15	9	10	3	2	2
	Klebsiella					1
	Lysobacter	2				1		1
	Pantoea	6	6	10	12	4	3	7	6	8
	Pseudomonas	17	20	3	26	24	33	22	28	8
	Pseudoxanthomonas				1	2	1	2	2	1
	Stenotrophomonas	1	5			4	6
	Tatumella	1		6			5
	Xanthomonas			1			1			4
1Average of 3 plants and samples collected from root, stem and leaves
2Numbers indicate strains assigned to each germplasm accessions with three replications
