# Supplementary material for: Leaf-residing Methylobacterium species fix nitrogen and promote biomass and seed production in Jatropha curcas
Source: Biotechnol Biofuels. 2015 Dec 21;8:222. doi: 10.1186/s13068-015-0404-y (PMC4687150; doi:10.1186/s13068-015-0404-y)
Supplement: Supplementary file 10 — 10.1186/s13068-015-0404-y List of primers used in this study. [file 13068_2015_404_MOESM10_ESM.xlsx]

## Sheet: Table S4
Additional file 10: Table S4. List of primers used in this study
Primer	Primer sequence (5' to 3')	References
16S rRNA primers
27F	AGAGTTTGATCCTGGCTCAG	DeLong (1992)
1492R	GGTTACCTTGTTACGACTT	DeLong (1992)
785F	GGATTAGATACCCTGGTA	This study
518R	GTATTACCGCGGCTGCTGG	This study
1100R	GGGTTGCGCTCGTTG	This study
nifH universal primers
19F	GCNWTYTAYGGNAARGGNGG	Ueda et al. (2005)
407R	AANCCRCCRCANACNACRTC	Ueda et al. (2005)
nif-Fo	AAAGGYGGWATCGGYAARTCCACCAC	Pinto-Tomás et al. (2009)
nif-Re	TTGTTSGCSGCRTACATSGCCATCAT	Pinto-Tomás et al. (2009)
nifH primer for Klebsiella
KleUniNifH1F	AAGAAAGTGATGATCGTCGGCT	Pinto-Tomás et al. (2009)
KleUniNifH1R	CCTCGACCGAGCCCACTT	Pinto-Tomás et al. (2009)
nifH primer for Pantoea
PanUniNifH1F	AAGAAGGAGCCTACGTACCCG	Pinto-Tomás et al. (2009)
PanUniNifH2F	AGAAGGTGCCTACGTGCCC	Pinto-Tomás et al. (2009)
PanUniNifH1R	CGGATGGGCATGGCAA	Pinto-Tomás et al. (2009)
PanUniNifH2R	TCACGGATAGGCATGGCAA	Pinto-Tomás et al. (2009)
nifH primer for Sphingomonas
nifHf-IGK	TACGGYAARGGBGGYATCGG	Xie and Yokota (2006)
nifHr-R750	TCCATBGTGATGGGDCGGGATG	Xie and Yokota (2006)
